# Supplementary material for: A Perspective on the Characterization of Early Neural Progenitor Cell-Derived Extracellular Vesicles for Targeted Delivery to Neuroblastoma Cells
Source: Neurochem Res. 2024 Jun 5;49(9):2364–78. doi: 10.1007/s11064-024-04165-1 (PMC11310242; doi:10.1007/s11064-024-04165-1)
Supplement: Supplementary file 1 — Supplementary Material 1 [file 11064_2024_4165_MOESM1_ESM.xlsx]

## Sheet: Proteins
Master	Accession	Description	Coverage [%]	# Peptides	# PSMs	# Unique Peptides	# Protein Groups	# AAs	MW [kDa]	calc. pI	Score Sequest HT: Sequest HT	# Peptides (by Search Engine): Sequest HT
Master Protein	G3XAI2	Laminin subunit beta-1 OS=Homo sapiens GN=LAMB1 PE=4 SV=1	15	17	40	17	1	1810	200.3	4.96	8.27	17
Master Protein	A8K3H0	cDNA FLJ75548, highly similar to Homo sapiens microfibrillar associated protein 5 (MFAP5), mRNA OS=Homo sapiens PE=2 SV=1	7	1	1	1	1	173	19.6	5.94	0	1
Master Protein	Q9UBP4	Dickkopf-related protein 3 OS=Homo sapiens GN=DKK3 PE=1 SV=2	31	6	26	6	1	350	38.4	4.65	11.44	6
Master Protein	Q9HCU0	Endosialin OS=Homo sapiens GN=CD248 PE=1 SV=1	15	7	25	7	1	757	80.8	5.35	20.23	7
Master Protein	P51884	Lumican OS=Homo sapiens GN=LUM PE=1 SV=2	38	10	50	10	1	338	38.4	6.61	41.25	10
Master Protein	P22304	Iduronate 2-sulfatase OS=Homo sapiens GN=IDS PE=1 SV=1	2	1	1	1	1	550	61.8	5.45	0	1
Master Protein	Q6YHK3	CD109 antigen OS=Homo sapiens GN=CD109 PE=1 SV=2	18	17	25	17	1	1445	161.6	5.85	12.55	17
Master Protein	Q08431	Lactadherin OS=Homo sapiens GN=MFGE8 PE=1 SV=2	14	4	6	4	1	387	43.1	8.15	0	4
Master Protein	B7Z9B8	cDNA FLJ56912, highly similar to Fibulin-2 OS=Homo sapiens PE=2 SV=1	2	1	1	1	1	1210	129.3	4.87	0	1
Master Protein	O00391	Sulfhydryl oxidase 1 OS=Homo sapiens GN=QSOX1 PE=1 SV=3	24	13	20	13	1	747	82.5	8.92	9.94	13
Master Protein	Q16394	Exostosin-1 OS=Homo sapiens GN=EXT1 PE=1 SV=2	1	1	1	1	1	746	86.2	9.04	0	1
Master Protein	O60888	Protein CutA OS=Homo sapiens GN=CUTA PE=1 SV=2	10	1	1	1	1	179	19.1	5.5	0	1
Master Protein	V9HWA9	Epididymis secretory sperm binding protein Li 62p OS=Homo sapiens GN=HEL-S-62p PE=2 SV=1	32	36	75	36	1	1663	187	6.4	36.37	36
Master Protein	Q14767	Latent-transforming growth factor beta-binding protein 2 OS=Homo sapiens GN=LTBP2 PE=1 SV=3	1	1	1	1	1	1821	194.9	5.19	0	1
Master Protein	P14543	Nidogen-1 OS=Homo sapiens GN=NID1 PE=1 SV=3	5	5	12	5	1	1247	136.3	5.29	9.46	5
Master Protein	A0A024R498	Serpin peptidase inhibitor, clade E (Nexin, plasminogen activator inhibitor type 1), member 2, isoform CRA_b OS=Homo sapiens GN=SERPINE2 PE=3 SV=1	34	10	24	10	1	397	44	9.38	22.82	10
Master Protein	Q9UJJ9	N-acetylglucosamine-1-phosphotransferase subunit gamma OS=Homo sapiens GN=GNPTG PE=1 SV=1	5	1	1	1	1	305	34	6.95	0	1
Master Protein	A6XMH4	Beta-2-microglobulin OS=Homo sapiens PE=2 SV=1	18	1	1	1	1	124	14.4	7.03	0	1
Master Protein	Q59GB4	Dihydropyrimidinase-like 2 variant (Fragment) OS=Homo sapiens PE=2 SV=1	11	4	5	4	1	628	68.1	6.24	0	4
Master Protein	Q5TCU8	Tropomyosin beta chain OS=Homo sapiens GN=TPM2 PE=1 SV=1	7	3	7	3	1	322	36.7	4.78	1.65	3
Master Protein	Q13219	Pappalysin-1 OS=Homo sapiens GN=PAPPA PE=1 SV=3	1	1	1	1	1	1627	180.9	6.18	0	1
Master Protein	A0A024R6R4	Matrix metallopeptidase 2 (Gelatinase A, 72kDa gelatinase, 72kDa type IV collagenase), isoform CRA_a OS=Homo sapiens GN=MMP2 PE=4 SV=1	36	16	41	16	1	660	73.8	5.47	11.39	16
Master Protein	P34130	Neurotrophin-4 OS=Homo sapiens GN=NTF4 PE=1 SV=1	14	2	2	2	1	210	22.4	8.62	2.91	2
Master Protein	Q5HYM1	Putative uncharacterized protein DKFZp686O1553 (Fragment) OS=Homo sapiens GN=DKFZp686O1553 PE=1 SV=1	20	4	5	2	1	479	54	5.86	1.91	4
Master Protein	C9IZP8	Complement C1s subcomponent (Fragment) OS=Homo sapiens GN=C1S PE=4 SV=1	58	2	2	1	1	103	11.8	4.2	0	2
Master Protein	Q08629	Testican-1 OS=Homo sapiens GN=SPOCK1 PE=1 SV=1	12	4	9	4	1	439	49.1	6.1	3.94	4
Master Protein	A0A024R374	Cathepsin B, isoform CRA_a OS=Homo sapiens GN=CTSB PE=3 SV=1	42	11	61	11	1	339	37.8	6.3	40.11	11
Master Protein	P12111	Collagen alpha-3(VI) chain OS=Homo sapiens GN=COL6A3 PE=1 SV=5	8	17	19	17	1	3177	343.5	6.68	18.03	17
Master Protein	P02452	Collagen alpha-1(I) chain OS=Homo sapiens GN=COL1A1 PE=1 SV=5	11	11	48	2	1	1464	138.9	5.8	22.84	11
Master Protein	Q8N2S1	Latent-transforming growth factor beta-binding protein 4 OS=Homo sapiens GN=LTBP4 PE=1 SV=2	7	7	10	7	1	1624	173.3	5.43	0	7
Master Protein	P13645	Keratin, type I cytoskeletal 10 OS=Homo sapiens GN=KRT10 PE=1 SV=6	6	2	3	2	1	584	58.8	5.21	0	2
Master Protein	O14498	Immunoglobulin superfamily containing leucine-rich repeat protein OS=Homo sapiens GN=ISLR PE=1 SV=1	3	1	1	1	1	428	46	5.15	0	1
Master Protein	Q59E93	Membrane alanine aminopeptidase variant (Fragment) OS=Homo sapiens PE=2 SV=1	28	17	27	17	1	977	110.5	5.53	16.22	17
Master Protein	O43707	Alpha-actinin-4 OS=Homo sapiens GN=ACTN4 PE=1 SV=2	10	6	6	1	1	911	104.8	5.44	8.03	6
Master Protein	Q6EMK4	Vasorin OS=Homo sapiens GN=VASN PE=1 SV=1	6	3	4	3	1	673	71.7	7.39	7.29	3
Master Protein	Q9Y6C2	EMILIN-1 OS=Homo sapiens GN=EMILIN1 PE=1 SV=2	3	2	2	2	1	1016	106.6	5.15	0	2
Master Protein	Q14393	Growth arrest-specific protein 6 OS=Homo sapiens GN=GAS6 PE=1 SV=2	3	2	2	2	1	721	79.6	6.21	0	2
Master Protein	A0A024R5Z9	Pyruvate kinase OS=Homo sapiens GN=PKM2 PE=3 SV=1	4	1	1	1	1	531	58	7.71	0	1
Master Protein	A8K7E0	cDNA FLJ76911, highly similar to Homo sapiens biglycan (BGN), mRNA OS=Homo sapiens PE=2 SV=1	14	4	5	4	1	368	41.6	7.52	3.97	4
Master Protein	D3YTG3	Target of Nesh-SH3 OS=Homo sapiens GN=ABI3BP PE=4 SV=1	1	1	1	1	1	1777	195.2	9.73	0	1
Master Protein	P30530	Tyrosine-protein kinase receptor UFO OS=Homo sapiens GN=AXL PE=1 SV=3	2	1	1	1	1	894	98.3	5.43	0	1
Master Protein	P01023	Alpha-2-macroglobulin OS=Homo sapiens GN=A2M PE=1 SV=3	5	5	5	5	1	1474	163.2	6.46	2.09	5
Master Protein	B3KQF4	cDNA FLJ90373 fis, clone NT2RP2004606, highly similar to Metalloproteinase inhibitor 1 OS=Homo sapiens PE=2 SV=1	45	6	49	6	1	207	23.2	8.1	29.64	6
Master Protein	P12110	Collagen alpha-2(VI) chain OS=Homo sapiens GN=COL6A2 PE=1 SV=4	20	13	53	6	1	1019	108.5	6.21	44.24	13
Master Protein	M1VKI3	Tyrosine-protein kinase receptor OS=Homo sapiens GN=SDC4-ROS1_S4;R32 PE=2 SV=1	2	1	2	1	1	746	83.1	4.97	2.07	1
Master Protein	B4DVA7	Beta-hexosaminidase OS=Homo sapiens PE=2 SV=1	2	1	1	1	1	540	62	5.26	0	1
Master Protein	B5BU38	Annexin OS=Homo sapiens GN=ANXA1 PE=2 SV=1	5	1	1	1	1	346	38.7	7.02	0	1
Master Protein	E7EX29	14-3-3 protein zeta/delta (Fragment) OS=Homo sapiens GN=YWHAZ PE=1 SV=1	20	4	6	2	1	246	28	4.92	1.83	4
Master Protein	Q99715	Collagen alpha-1(XII) chain OS=Homo sapiens GN=COL12A1 PE=1 SV=2	0	1	1	1	1	3063	332.9	5.53	0	1
Master Protein	P07585	Decorin OS=Homo sapiens GN=DCN PE=1 SV=1	41	12	62	12	1	359	39.7	8.54	59.5	12
Master Protein	P04406	Glyceraldehyde-3-phosphate dehydrogenase OS=Homo sapiens GN=GAPDH PE=1 SV=3	4	1	1	1	1	335	36	8.46	0	1
Master Protein	P41222	Prostaglandin-H2 D-isomerase OS=Homo sapiens GN=PTGDS PE=1 SV=1	9	1	1	1	1	190	21	7.8	2.07	1
Master Protein	A1L4H1	Soluble scavenger receptor cysteine-rich domain-containing protein SSC5D OS=Homo sapiens GN=SSC5D PE=2 SV=3	7	7	11	7	1	1573	165.6	6.13	6.89	7
Master Protein	A0A0A0MQS9	Laminin subunit alpha-4 OS=Homo sapiens GN=LAMA4 PE=4 SV=1	17	20	30	20	1	1823	202.4	6.25	19.94	20
Master Protein	B4DPP6	cDNA FLJ54371, highly similar to Serum albumin OS=Homo sapiens PE=2 SV=1	2	1	1	1	1	618	70.3	6.09	2.62	1
Master Protein	B2R9V7	Superoxide dismutase [Cu-Zn] OS=Homo sapiens PE=2 SV=1	10	2	2	2	1	240	25.9	6.79	4.58	2
Master Protein	D3DTX7	Collagen, type I, alpha 1, isoform CRA_a OS=Homo sapiens GN=COL1A1 PE=4 SV=1	18	11	40	2	1	885	84.7	6.24	22.84	11
Master Protein	Q658U4	Putative uncharacterized protein DKFZp666D193 OS=Homo sapiens GN=DKFZp666D193 PE=2 SV=1	2	1	1	1	1	582	64.1	5.55	1.83	1
Master Protein	P35908	Keratin, type II cytoskeletal 2 epidermal OS=Homo sapiens GN=KRT2 PE=1 SV=2	7	4	7	3	1	639	65.4	8	2.34	4
Master Protein	A8K2N0	cDNA FLJ77835, highly similar to Homo sapiens complement component 1, s subcomponent (C1S), transcript variant 2, mRNA OS=Homo sapiens PE=2 SV=1	35	16	90	15	1	688	76.6	4.98	64.91	16
Master Protein	Q14766	Latent-transforming growth factor beta-binding protein 1 OS=Homo sapiens GN=LTBP1 PE=1 SV=4	5	6	11	6	1	1721	186.7	5.96	0	6
Master Protein	P02763	Alpha-1-acid glycoprotein 1 OS=Homo sapiens GN=ORM1 PE=1 SV=1	20	2	5	2	1	201	23.5	5.02	0	2
Master Protein	O94985	Calsyntenin-1 OS=Homo sapiens GN=CLSTN1 PE=1 SV=1	22	13	24	13	1	981	109.7	4.91	10.1	13
Master Protein	P02751	Fibronectin OS=Homo sapiens GN=FN1 PE=1 SV=4	52	74	469	1	1	2386	262.5	5.71	354.72	74
Master Protein	B1AHL2	Fibulin-1 OS=Homo sapiens GN=FBLN1 PE=3 SV=1	33	14	83	1	1	721	78.3	5.39	3.95	14
Master Protein	Q6MZL2	Putative uncharacterized protein DKFZp686M0562 (Fragment) OS=Homo sapiens GN=DKFZp686M0562 PE=2 SV=1	33	5	6	3	1	321	35.1	5.97	1.91	5
Master Protein	P36955	Pigment epithelium-derived factor OS=Homo sapiens GN=SERPINF1 PE=1 SV=4	17	5	8	5	1	418	46.3	6.38	2.6	5
Master Protein	O75882	Attractin OS=Homo sapiens GN=ATRN PE=1 SV=2	1	1	1	1	1	1429	158.4	7.31	0	1
Master Protein	P23142	Fibulin-1 OS=Homo sapiens GN=FBLN1 PE=1 SV=4	37	15	84	3	1	703	77.2	5.22	4.12	15
Master Protein	K7ES70	Microfibril-associated glycoprotein 4 OS=Homo sapiens GN=MFAP4 PE=4 SV=1	28	3	4	3	1	280	31.3	5.87	0	3
Master Protein	P10809	60 kDa heat shock protein, mitochondrial OS=Homo sapiens GN=HSPD1 PE=1 SV=2	3	1	1	1	1	573	61	5.87	0	1
Master Protein	P09382	Galectin-1 OS=Homo sapiens GN=LGALS1 PE=1 SV=2	27	3	3	3	1	135	14.7	5.5	0	3
Master Protein	V9HWE1	Epididymis luminal protein 113 OS=Homo sapiens GN=HEL113 PE=2 SV=1	48	20	130	20	1	466	53.6	5.12	74.29	20
Master Protein	Q5U0B9	Stem cell growth factor; lymphocyte secreted C-type lectin OS=Homo sapiens GN=CLEC11A PE=2 SV=1	19	5	13	5	1	323	35.6	5.16	8.43	5
Master Protein	E9KL26	Epididymis tissue protein Li 173 OS=Homo sapiens PE=2 SV=1	24	11	36	11	1	500	55.1	6.55	17.85	11
Master Protein	G9K388	YWHAE/FAM22A fusion protein (Fragment) OS=Homo sapiens GN=YWHAE/FAM22A fusion PE=2 SV=1	8	3	5	1	1	384	41.2	4.97	0	3
Master Protein	A0A087WYY1	Carboxypeptidase Q OS=Homo sapiens GN=CPQ PE=4 SV=1	8	3	3	3	1	540	59.7	7.93	4.34	3
Master Protein	Q6UXH9	Inactive serine protease PAMR1 OS=Homo sapiens GN=PAMR1 PE=1 SV=1	3	1	1	1	1	720	80.1	7.46	0	1
Master Protein	Q12841	Follistatin-related protein 1 OS=Homo sapiens GN=FSTL1 PE=1 SV=1	36	8	52	8	1	308	35	5.52	12.89	8
Master Protein	A0A024R5Z7	Annexin OS=Homo sapiens GN=ANXA2 PE=3 SV=1	7	2	2	2	1	339	38.6	7.75	2.91	2
Master Protein	P16035	Metalloproteinase inhibitor 2 OS=Homo sapiens GN=TIMP2 PE=1 SV=2	30	4	6	4	1	220	24.4	7.49	0	4
Master Protein	P04179	Superoxide dismutase [Mn], mitochondrial OS=Homo sapiens GN=SOD2 PE=1 SV=2	19	3	6	3	1	222	24.7	8.25	0	3
Master Protein	P24592	Insulin-like growth factor-binding protein 6 OS=Homo sapiens GN=IGFBP6 PE=1 SV=1	6	1	2	1	1	240	25.3	7.81	2.16	1
Master Protein	V9HWK2	Epididymis luminal protein 114 OS=Homo sapiens GN=HEL114 PE=2 SV=1	2	1	1	1	1	1134	123.7	5.66	0	1
Master Protein	Q9BUM6	COL6A2 protein OS=Homo sapiens PE=2 SV=1	32	8	27	1	1	425	47.4	5.45	37.56	8
Master Protein	P35555	Fibrillin-1 OS=Homo sapiens GN=FBN1 PE=1 SV=3	1	3	5	3	1	2871	312	4.93	2.67	3
Master Protein	P63261	Actin, cytoplasmic 2 OS=Homo sapiens GN=ACTG1 PE=1 SV=1	29	6	12	6	1	375	41.8	5.48	8.23	6
Master Protein	A0A087WTY6	Neuroblastoma suppressor of tumorigenicity 1 OS=Homo sapiens GN=NBL1 PE=4 SV=1	3	1	1	1	1	215	23.2	5.21	0	1
Master Protein	P35527	Keratin, type I cytoskeletal 9 OS=Homo sapiens GN=KRT9 PE=1 SV=3	7	2	3	2	1	623	62	5.24	2.84	2
Master Protein	V9HW55	Epididymis secretory protein Li 275 OS=Homo sapiens GN=HEL-S-275 PE=2 SV=1	9	1	1	1	1	269	30.2	6.99	0	1
Master Protein	P13473	Lysosome-associated membrane glycoprotein 2 OS=Homo sapiens GN=LAMP2 PE=1 SV=2	3	1	1	1	1	410	44.9	5.63	2.64	1
Master Protein	P00338	L-lactate dehydrogenase A chain OS=Homo sapiens GN=LDHA PE=1 SV=2	3	1	1	1	1	332	36.7	8.27	0	1
Master Protein	Q13308	Inactive tyrosine-protein kinase 7 OS=Homo sapiens GN=PTK7 PE=1 SV=2	1	1	1	1	1	1070	118.3	7.09	0	1
Master Protein	P08123	Collagen alpha-2(I) chain OS=Homo sapiens GN=COL1A2 PE=1 SV=7	30	23	85	23	1	1366	129.2	8.95	41.82	23
Master Protein	O75326	Semaphorin-7A OS=Homo sapiens GN=SEMA7A PE=1 SV=1	2	1	1	1	1	666	74.8	7.64	0	1
Master Protein	P05120	Plasminogen activator inhibitor 2 OS=Homo sapiens GN=SERPINB2 PE=1 SV=2	2	1	1	1	1	415	46.6	5.63	0	1
Master Protein	O14786	Neuropilin-1 OS=Homo sapiens GN=NRP1 PE=1 SV=3	4	3	4	3	1	923	103.1	5.88	0	3
Master Protein	A0A024R319	Laminin, beta 2 (Laminin S), isoform CRA_a OS=Homo sapiens GN=LAMB2 PE=4 SV=1	13	14	17	14	1	1798	195.9	6.52	10.01	14
Master Protein	A0A024R8S5	Protein disulfide-isomerase OS=Homo sapiens GN=P4HB PE=3 SV=1	5	2	2	2	1	508	57.1	4.87	1.8	2
Master Protein	P12814	Alpha-actinin-1 OS=Homo sapiens GN=ACTN1 PE=1 SV=2	10	6	6	1	1	892	103	5.41	8.03	6
Master Protein	P16070	CD44 antigen OS=Homo sapiens GN=CD44 PE=1 SV=3	3	2	8	2	1	742	81.5	5.33	11.28	2
Master Protein	H6VRG1	Keratin 1 OS=Homo sapiens GN=KRT1 PE=3 SV=1	13	8	13	7	1	645	66.1	8.12	14.11	8
Master Protein	P25391	Laminin subunit alpha-1 OS=Homo sapiens GN=LAMA1 PE=1 SV=2	1	3	4	3	1	3075	336.9	6.35	1.77	3
Master Protein	Q6S4P3	Ferritin OS=Homo sapiens GN=FTL PE=2 SV=1	8	1	1	1	1	191	21.3	6.06	0	1
Master Protein	P98160	Basement membrane-specific heparan sulfate proteoglycan core protein OS=Homo sapiens GN=HSPG2 PE=1 SV=4	0	1	1	1	1	4391	468.5	6.51	0	1
Master Protein	P43251	Biotinidase OS=Homo sapiens GN=BTD PE=1 SV=2	7	3	4	3	1	543	61.1	6.25	0	3
Master Protein	P05067	Amyloid beta A4 protein OS=Homo sapiens GN=APP PE=1 SV=3	2	1	1	1	1	770	86.9	4.82	0	1
Master Protein	A0A024RDS2	Periostin, osteoblast specific factor, isoform CRA_c OS=Homo sapiens GN=POSTN PE=4 SV=1	14	6	6	6	1	836	93.3	7.53	4.37	6
Master Protein	Q9NR99	Matrix-remodeling-associated protein 5 OS=Homo sapiens GN=MXRA5 PE=2 SV=3	1	2	2	2	1	2828	312	8.32	0	2
Master Protein	A6NMH8	Tetraspanin OS=Homo sapiens GN=CD81 PE=1 SV=1	14	2	2	2	1	274	29.8	6.92	0	2
Master Protein	V9HWI3	Cathepsin D (Lysosomal aspartyl peptidase), isoform CRA_a OS=Homo sapiens GN=HEL-S-130P PE=2 SV=1	10	3	3	3	1	412	44.5	6.54	0	3
Master Protein	A0A024R755	Calumenin, isoform CRA_a OS=Homo sapiens GN=CALU PE=4 SV=1	8	1	1	1	1	315	37.1	4.59	0	1
Master Protein	E7EMB3	Calmodulin OS=Homo sapiens GN=CALM2 PE=1 SV=1	9	1	1	1	1	196	21.7	4.56	0	1
Master Protein	B4DUV1	Fibulin-1 OS=Homo sapiens PE=2 SV=1	40	15	85	1	1	641	70.1	5.26	3.95	15
Master Protein	E9PPB1	Myelin protein zero-like protein 3 OS=Homo sapiens GN=MPZL3 PE=4 SV=1	23	1	1	1	1	65	7.6	11.93	0	1
Master Protein	B2ZZ86	Collagen type V alpha 1 OS=Homo sapiens GN=COL5A1 PE=2 SV=1	5	5	6	5	1	1838	183.5	5.06	0	5
Master Protein	P12821	Angiotensin-converting enzyme OS=Homo sapiens GN=ACE PE=1 SV=1	3	2	2	2	1	1306	149.6	6.39	0	2
Master Protein	P60174	Triosephosphate isomerase OS=Homo sapiens GN=TPI1 PE=1 SV=3	5	1	1	1	1	286	30.8	5.92	1.66	1
Master Protein	Q92743	Serine protease HTRA1 OS=Homo sapiens GN=HTRA1 PE=1 SV=1	2	1	1	1	1	480	51.3	7.83	1.96	1
Master Protein	Q16610	Extracellular matrix protein 1 OS=Homo sapiens GN=ECM1 PE=1 SV=2	24	10	20	10	1	540	60.6	6.71	6.09	10
Master Protein	Q08380	Galectin-3-binding protein OS=Homo sapiens GN=LGALS3BP PE=1 SV=1	37	14	47	14	1	585	65.3	5.27	23.47	14
Master Protein	P12109	Collagen alpha-1(VI) chain OS=Homo sapiens GN=COL6A1 PE=1 SV=3	47	29	203	29	1	1028	108.5	5.43	178.02	29
Master Protein	Q15582	Transforming growth factor-beta-induced protein ig-h3 OS=Homo sapiens GN=TGFBI PE=1 SV=1	4	2	2	2	1	683	74.6	7.71	0	2
Master Protein	P11047	Laminin subunit gamma-1 OS=Homo sapiens GN=LAMC1 PE=1 SV=3	18	22	63	22	1	1609	177.5	5.12	41.98	22
Master Protein	V9HW88	Calreticulin, isoform CRA_b OS=Homo sapiens GN=HEL-S-99n PE=2 SV=1	3	1	1	1	1	417	48.1	4.44	0	1
Master Protein	A8K7Q1	cDNA FLJ77770, highly similar to Homo sapiens nucleobindin 1 (NUCB1), mRNA OS=Homo sapiens PE=2 SV=1	23	8	19	8	1	461	53.9	5.25	9.93	8
Master Protein	A0A024R0A1	Colony stimulating factor 1 (Macrophage), isoform CRA_a OS=Homo sapiens GN=CSF1 PE=4 SV=1	13	6	7	6	1	554	60.1	5.29	12.56	6
Master Protein	A0A0A0MSD0	Sushi, von Willebrand factor type A, EGF and pentraxin domain-containing protein 1 OS=Homo sapiens GN=SVEP1 PE=4 SV=1	2	4	4	4	1	3574	390.2	5.5	2.58	4
Master Protein	Q95HN1	MHC class I antigen OS=Homo sapiens GN=HLA-CW PE=2 SV=1	4	1	1	1	1	398	44.3	7.02	0	1
Master Protein	E7EUF1	Ectonucleotide pyrophosphatase/phosphodiesterase family member 2 OS=Homo sapiens GN=ENPP2 PE=4 SV=1	9	4	5	4	1	884	101.5	7.53	0	4
Master Protein	M0QZD8	Protein LOC400499 OS=Homo sapiens GN=LOC400499 PE=4 SV=2	0	1	1	1	1	3231	354	7.88	0	1
Master Protein	Q9BRK5	45 kDa calcium-binding protein OS=Homo sapiens GN=SDF4 PE=1 SV=1	6	1	1	1	1	362	41.8	4.86	0	1
Master Protein	E9PNQ8	Thy-1 membrane glycoprotein (Fragment) OS=Homo sapiens GN=THY1 PE=4 SV=1	18	2	2	2	1	165	18.2	9.16	0	2
Master Protein	Q13233	Mitogen-activated protein kinase kinase kinase 1 OS=Homo sapiens GN=MAP3K1 PE=1 SV=4	2	1	1	1	1	1512	164.4	7.74	0	1
Master Protein	A0A024R9Q1	Thrombospondin 1, isoform CRA_a OS=Homo sapiens GN=THBS1 PE=4 SV=1	3	3	12	3	1	1170	129.3	4.94	4.18	3
Master Protein	A8KAJ3	cDNA FLJ77823, highly similar to Homo sapiens EGF-containing fibulin-like extracellular matrix protein 1, transcript variant 3, mRNA OS=Homo sapiens PE=2 SV=1	17	5	12	5	1	493	54.6	5.14	0	5
Master Protein	A0A024R462	Fibronectin 1, isoform CRA_n OS=Homo sapiens GN=FN1 PE=4 SV=1	52	75	470	2	1	2355	259	5.73	355.08	75
Master Protein	B3KQQ3	cDNA PSEC0016 fis, clone NT2RM1001076, highly similar to Procollagen-lysine,2-oxoglutarate 5-dioxygenase 3 (EC 1.14.11.4) OS=Homo sapiens PE=2 SV=1	2	1	1	1	1	738	84.6	6.2	0	1
Master Protein	A0A024R4H0	Procollagen-lysine 1, 2-oxoglutarate 5-dioxygenase 1, isoform CRA_a OS=Homo sapiens GN=PLOD1 PE=4 SV=1	17	9	9	9	1	727	83.5	6.95	6.84	9
Master Protein	A4D2D2	Procollagen C-endopeptidase enhancer OS=Homo sapiens GN=PCOLCE PE=4 SV=1	29	8	21	8	1	449	47.9	7.43	7.45	8
Master Protein	P15531	Nucleoside diphosphate kinase A OS=Homo sapiens GN=NME1 PE=1 SV=1	8	1	1	1	1	152	17.1	6.19	0	1
Master Protein	A0A024RAR8	Type 1 tumor necrosis factor receptor shedding aminopeptidase regulator, isoform CRA_a OS=Homo sapiens GN=ARTS-1 PE=4 SV=1	1	1	1	1	1	941	107.1	6.34	0	1
Master Protein	B4DPQ0	Complement C1r subcomponent OS=Homo sapiens GN=C1R PE=2 SV=1	43	19	53	19	1	719	81.8	6.37	26.7	19
Master Protein	P10909	Clusterin OS=Homo sapiens GN=CLU PE=1 SV=1	27	12	102	12	1	449	52.5	6.27	110.26	12
Master Protein	A7LFP5	Beta-mannosidase OS=Homo sapiens GN=MANBA PE=2 SV=1	3	2	2	2	1	879	100.8	5.68	0	2
Master Protein	Q59FG9	Chondroitin sulfate proteoglycan 2 (Versican) variant (Fragment) OS=Homo sapiens PE=2 SV=1	2	5	11	5	1	3410	374.1	4.53	4.51	5
Master Protein	Q07954	Prolow-density lipoprotein receptor-related protein 1 OS=Homo sapiens GN=LRP1 PE=1 SV=2	2	6	6	6	1	4544	504.3	5.39	1.84	6
Master Protein	Q8IUX7	Adipocyte enhancer-binding protein 1 OS=Homo sapiens GN=AEBP1 PE=1 SV=1	5	3	4	3	1	1158	130.8	5.11	0	3
Master Protein	B3KUE5	Phospholipid transfer protein, isoform CRA_c OS=Homo sapiens GN=PLTP PE=2 SV=1	12	4	4	4	1	513	56.6	6.64	2.44	4
Master Protein	P26022	Pentraxin-related protein PTX3 OS=Homo sapiens GN=PTX3 PE=1 SV=3	39	11	36	11	1	381	41.9	5.01	52.68	11
Master Protein	Q9UBX1	Cathepsin F OS=Homo sapiens GN=CTSF PE=1 SV=1	3	1	1	1	1	484	53.3	8.22	0	1
Master Protein	L8B8N7	Family with sequence similarity 20, member A OS=Homo sapiens GN=Fam20A PE=2 SV=1	3	1	1	1	1	541	61.4	7.99	0	1
Master Protein	V9HWE0	Annexin OS=Homo sapiens GN=HEL-S-7 PE=2 SV=1	3	1	1	1	1	320	35.9	5.05	0	1
Master Protein	D3DQH8	SPARC OS=Homo sapiens GN=SPARC PE=4 SV=1	43	12	45	12	1	315	36	4.88	55.03	12
Master Protein	A6XAA7	Gremlin OS=Homo sapiens GN=GREM1 PE=2 SV=1	7	1	2	1	1	184	20.7	9.39	0	1
Master Protein	P02461	Collagen alpha-1(III) chain OS=Homo sapiens GN=COL3A1 PE=1 SV=4	7	6	29	6	1	1466	138.5	6.61	7.22	6
Master Protein	Q59EN5	Prosaposin variant (Fragment) OS=Homo sapiens PE=2 SV=1	32	12	31	12	1	530	58.7	5.1	12.3	12
Master Protein Candidate	E0WMV3	MHC class I antigen (Fragment) OS=Homo sapiens GN=HLA-A PE=3 SV=1	5	1	1	1	1	273	31.7	5.97	0	1
Master Protein Candidate	Q71SW6	Muscle type neuropilin 1 OS=Homo sapiens GN=NRP1 PE=2 SV=1	6	3	4	3	1	641	72	6.79	0	3
Master Protein Candidate	Q53G76	Beta actin variant (Fragment) OS=Homo sapiens PE=2 SV=1	29	6	12	6	1	375	41.7	5.48	8.23	6
Master Protein Candidate	Q1ELT0	MHC class I antigen OS=Homo sapiens GN=HLA-A PE=3 SV=1	4	1	1	1	1	365	41	6.9	0	1
Master Protein Candidate	Q6ZME7	cDNA FLJ23972 fis, clone HEP18230, highly similar to 65 kDa FK506-binding protein (EC 5.2.1.8) OS=Homo sapiens PE=2 SV=1	2	1	1	1	1	543	59.5	6.24	1.83	1
Master Protein Candidate	B4E3Q9	cDNA FLJ59659, highly similar to Vinculin OS=Homo sapiens PE=2 SV=1	2	1	1	1	1	927	100.9	5.48	0	1
Master Protein Candidate	B3KMH6	cDNA FLJ11033 fis, clone PLACE1004203, highly similar to Semaphorin-7A OS=Homo sapiens PE=2 SV=1	4	1	1	1	1	379	42.9	6.9	0	1
Master Protein Candidate	A9YWM1	MHC class I antigen OS=Homo sapiens GN=HLA-A PE=3 SV=1	4	1	1	1	1	365	40.9	6.15	0	1
Master Protein Candidate	E3Q1J2	MHC class I antigen (Fragment) OS=Homo sapiens GN=HLA-B PE=3 SV=1	5	1	1	1	1	273	31.6	5.97	0	1
Master Protein Candidate	A0A024R5G9	Cathepsin F, isoform CRA_a OS=Homo sapiens GN=CTSF PE=3 SV=1	4	1	1	1	1	392	43.6	7.8	0	1
Master Protein Candidate	F6KPG5	Albumin (Fragment) OS=Homo sapiens PE=2 SV=1	2	1	1	1	1	585	66.5	6.04	2.62	1
Master Protein Candidate	M0QZ52	Calmodulin OS=Homo sapiens GN=CALM3 PE=4 SV=1	20	1	1	1	1	83	9.3	4.03	0	1
Master Protein Candidate	Q704T5	MHC class I antigen (Fragment) OS=Homo sapiens GN=HLA-A PE=3 SV=1	5	1	1	1	1	298	34.3	6.6	0	1
Master Protein Candidate	E0WN59	MHC class I antigen (Fragment) OS=Homo sapiens GN=HLA-A PE=3 SV=1	5	1	1	1	1	270	31.2	7.24	0	1
Master Protein Candidate	Q29689	MHC class I antigen OS=Homo sapiens GN=HLA-A PE=2 SV=1	4	1	1	1	1	365	40.7	6.25	0	1
Master Protein Candidate	F0VRV7	MHC class I antigen (Fragment) OS=Homo sapiens GN=HLA-A PE=3 SV=1	5	1	1	1	1	298	34.3	6.24	0	1
Master Protein Candidate	Q6AZ94	Latent transforming growth factor beta binding protein 2 OS=Homo sapiens GN=LTBP2 PE=2 SV=1	1	1	1	1	1	1821	194.9	5.19	0	1
Master Protein Candidate	F5GXH2	L-lactate dehydrogenase A chain (Fragment) OS=Homo sapiens GN=LDHA PE=1 SV=1	8	1	1	1	1	114	12.5	6.07	0	1
Master Protein Candidate	I7H7T3	MHC class I antigen (Fragment) OS=Homo sapiens GN=HLA-B PE=3 SV=1	5	1	1	1	1	273	31.7	5.94	0	1
Master Protein Candidate	Q9NZ08	Endoplasmic reticulum aminopeptidase 1 OS=Homo sapiens GN=ERAP1 PE=1 SV=3	1	1	1	1	1	941	107.2	6.46	0	1
Master Protein Candidate	H0YKS4	Annexin (Fragment) OS=Homo sapiens GN=ANXA2 PE=3 SV=1	14	2	2	2	1	176	19.5	5.96	2.91	2
Master Protein Candidate	F4NCR9	MHC class I antigen OS=Homo sapiens GN=HLA-A PE=3 SV=1	4	1	1	1	1	365	41.1	6.2	0	1
Master Protein Candidate	B4DQM1	cDNA FLJ51942, highly similar to Homo sapiens amyloid beta (A4) protein, transcript variant 3, mRNA OS=Homo sapiens PE=2 SV=1	3	1	1	1	1	680	76.9	4.79	0	1
Master Protein Candidate	Q6AWA9	Putative uncharacterized protein DKFZp686A03134 (Fragment) OS=Homo sapiens GN=DKFZp686A03134 PE=2 SV=1	7	3	4	3	1	538	60.6	6.33	0	3
Master Protein Candidate	Q13361	Microfibrillar-associated protein 5 OS=Homo sapiens GN=MFAP5 PE=1 SV=1	7	1	1	1	1	173	19.6	5.94	0	1
Master Protein Candidate	D5H3U7	MHC class I antigen (Fragment) OS=Homo sapiens GN=HLA-A PE=3 SV=1	5	1	1	1	1	298	34	6.09	0	1
Master Protein Candidate	C9IZG4	Protein CutA OS=Homo sapiens GN=CUTA PE=1 SV=1	13	1	1	1	1	135	14.4	5.45	0	1
Master Protein Candidate	Q8WVW5	Putative uncharacterized protein (Fragment) OS=Homo sapiens PE=2 SV=1	30	6	12	6	1	363	40.5	6.14	8.23	6
Master Protein Candidate	C9JH19	Cathepsin D (Fragment) OS=Homo sapiens GN=CTSD PE=1 SV=1	14	3	3	3	1	299	32.5	6.3	0	3
Master Protein Candidate	H0Y7A7	Calmodulin (Fragment) OS=Homo sapiens GN=CALM2 PE=1 SV=1	9	1	1	1	1	187	20.7	4.36	0	1
Master Protein Candidate	B4DT18	cDNA FLJ50201, highly similar to Beta-mannosidase (EC 3.2.1.25) OS=Homo sapiens PE=2 SV=1	4	2	2	2	1	822	94.3	5.31	0	2
Master Protein Candidate	B4DMD5	cDNA FLJ54261, highly similar to Homo sapiens amyloid beta (A4) protein, transcript variant 3, mRNA OS=Homo sapiens PE=2 SV=1	3	1	1	1	1	622	70.2	4.73	0	1
Master Protein Candidate	U5YJI7	MHC class I antigen (Fragment) OS=Homo sapiens GN=HLA-A PE=3 SV=1	4	1	1	1	1	337	38.1	7.03	0	1
Master Protein Candidate	S5DNA0	MHC class I antigen (Fragment) OS=Homo sapiens GN=HLA-C PE=3 SV=1	5	1	1	1	1	273	31.6	5.67	0	1
Master Protein Candidate	M4QEH4	MHC class I antigen OS=Homo sapiens GN=HLA-A PE=3 SV=1	4	1	1	1	1	365	40.8	6.54	0	1
Master Protein Candidate	Q1PAF7	MHC class I antigen (Fragment) OS=Homo sapiens GN=HLA-B PE=3 SV=1	5	1	1	1	1	273	31.6	5.67	0	1
Master Protein Candidate	W0G8G7	MHC class I antigen (Fragment) OS=Homo sapiens GN=HLA-B PE=3 SV=1	5	1	1	1	1	273	31.6	5.66	0	1
Master Protein Candidate	B2DFW7	MHC class I antigen (Fragment) OS=Homo sapiens GN=HLA-A PE=3 SV=1	5	1	1	1	1	273	31.6	5.54	0	1
Master Protein Candidate	D5H3V5	MHC class I antigen OS=Homo sapiens GN=HLA-A PE=3 SV=1	4	1	1	1	1	365	41.1	6.47	0	1
Master Protein Candidate	T1SRM5	MHC class I antigen (Fragment) OS=Homo sapiens GN=B*56 PE=3 SV=1	5	1	1	1	1	298	34.4	5.97	0	1
Master Protein Candidate	B1Q3B3	Ferritin (Fragment) OS=Homo sapiens GN=FTL PE=3 SV=1	17	1	1	1	1	92	10.3	5.99	0	1
Master Protein Candidate	F8WBR5	Calmodulin OS=Homo sapiens GN=CALM2 PE=1 SV=1	26	1	1	1	1	65	7.4	4.01	0	1
Master Protein Candidate	E5BBI6	MHC class I antigen (Fragment) OS=Homo sapiens GN=HLA-A PE=3 SV=1	5	1	1	1	1	273	31.6	6.6	0	1
Master Protein Candidate	F6IR32	MHC class I antigen (Fragment) OS=Homo sapiens GN=HLA-A PE=3 SV=1	4	1	1	1	1	337	38.1	5.97	0	1
Master Protein Candidate	A0A024R972	Laminin, gamma 1 (Formerly LAMB2), isoform CRA_a OS=Homo sapiens GN=LAMC1 PE=4 SV=1	18	22	63	22	1	1573	173.9	5.05	41.98	22
Master Protein Candidate	F5B4I5	MHC class I antigen (Fragment) OS=Homo sapiens GN=HLA-B PE=3 SV=1	5	1	1	1	1	273	31.5	5.97	0	1
Master Protein Candidate	D6Q0R2	MHC class I antigen (Fragment) OS=Homo sapiens GN=HLA-A PE=3 SV=1	5	1	1	1	1	273	31.5	6.19	0	1
Master Protein Candidate	W0FBM8	MHC class I antigen (Fragment) OS=Homo sapiens GN=HLA-A PE=3 SV=1	5	1	1	1	1	273	31.4	5.91	0	1
Master Protein Candidate	F5H8H6	L-lactate dehydrogenase A chain OS=Homo sapiens GN=LDHA PE=1 SV=1	21	1	1	1	1	42	4.5	8.18	0	1
Master Protein Candidate	Q2MJJ5	MHC class I antigen OS=Homo sapiens GN=HLA-A PE=2 SV=1	4	1	1	1	1	365	40.9	6.62	0	1
Master Protein Candidate	A0A024R9B8	Plasma glutamate carboxypeptidase, isoform CRA_a OS=Homo sapiens GN=PGCP PE=4 SV=1	9	3	3	3	1	472	51.9	6.18	4.34	3
Master Protein Candidate	J3KPD9	Nucleoside diphosphate kinase B OS=Homo sapiens GN=NME2 PE=1 SV=1	12	1	1	1	1	197	22.4	9.54	0	1
Master Protein Candidate	H0YD13	CD44 antigen OS=Homo sapiens GN=CD44 PE=1 SV=2	11	2	8	2	1	206	22.7	8.19	11.28	2
Master Protein Candidate	A0A024RAQ9	Chondroitin sulfate proteoglycan 2 (Versican), isoform CRA_b OS=Homo sapiens GN=CSPG2 PE=4 SV=1	2	5	11	5	1	3396	372.6	4.51	4.51	5
Master Protein Candidate	H0Y9X5	Endoplasmic reticulum aminopeptidase 1 (Fragment) OS=Homo sapiens GN=ERAP1 PE=1 SV=1	9	1	1	1	1	144	17	9.89	0	1
Master Protein Candidate	F4NBQ9	MHC class I antigen (Fragment) OS=Homo sapiens GN=HLA-B PE=3 SV=1	4	1	1	1	1	337	38	6.55	0	1
Master Protein Candidate	H0YA55	Serum albumin (Fragment) OS=Homo sapiens GN=ALB PE=1 SV=1	3	1	1	1	1	454	51.5	6.95	2.62	1
Master Protein Candidate	Q53GK6	Beta actin variant (Fragment) OS=Homo sapiens PE=2 SV=1	29	6	12	6	1	375	41.7	5.48	8.23	6
Master Protein Candidate	A3KFI3	Neuroblastoma suppressor of tumorigenicity 1 (Fragment) OS=Homo sapiens GN=NBL1 PE=4 SV=1	6	1	1	1	1	116	12.7	6.25	0	1
Master Protein Candidate	M4QNU4	MHC class I antigen (Fragment) OS=Homo sapiens GN=HLA-A PE=3 SV=1	5	1	1	1	1	273	31.6	6.58	0	1
Master Protein Candidate	X5M4Z2	MHC Class I antigen OS=Homo sapiens GN=HLA-A PE=3 SV=1	4	1	1	1	1	365	41	6.39	0	1
Master Protein Candidate	Q6F3H9	MHC class I antigen (Fragment) OS=Homo sapiens GN=HLA-B PE=3 SV=1	5	1	1	1	1	273	31.6	5.97	0	1
Master Protein Candidate	U6BR82	MHC class I antigen (Fragment) OS=Homo sapiens GN=HLA-B PE=3 SV=1	4	1	1	1	1	337	38.3	6.54	0	1
Master Protein Candidate	I3L398	Protein disulfide-isomerase (Fragment) OS=Homo sapiens GN=P4HB PE=1 SV=1	12	2	2	2	1	200	23	5.02	1.8	2
Master Protein Candidate	U6EFV3	MHC class I antigen (Fragment) OS=Homo sapiens GN=HLA-B PE=3 SV=1	5	1	1	1	1	273	31.5	6.14	0	1
Master Protein Candidate	Q71MG5	Protein FAM20A OS=Homo sapiens GN=FP2747 PE=2 SV=1	10	1	1	1	1	145	16.2	6.11	0	1
Master Protein Candidate	A0A087X0S5	Collagen alpha-1(VI) chain OS=Homo sapiens GN=COL6A1 PE=1 SV=1	47	29	203	29	1	1026	108.3	5.43	178.02	29
Master Protein Candidate	A0A087X1B9	Ferritin OS=Homo sapiens GN=FTL PE=1 SV=1	8	1	1	1	1	190	21.2	6.06	0	1
Master Protein Candidate	R9RIB4	MHC class I antigen (Fragment) OS=Homo sapiens GN=HLA-B PE=3 SV=1	5	1	1	1	1	273	31.6	5.97	0	1
Master Protein Candidate	Q45NE1	MHC class I antigen (Fragment) OS=Homo sapiens GN=HLA-A PE=3 SV=1	5	1	1	1	1	273	31.7	5.67	0	1
Master Protein Candidate	I4EPX9	MHC class I antigen OS=Homo sapiens GN=HLA-A*01 PE=2 SV=1	4	1	1	1	1	365	40.9	6.54	0	1
Master Protein Candidate	A6H592	MHC class I antigen (Fragment) OS=Homo sapiens GN=HLA-A PE=3 SV=1	5	1	1	1	1	273	31.7	5.82	0	1
Master Protein Candidate	D0EYG4	MHC class I antigen OS=Homo sapiens GN=HLA-A PE=3 SV=1	11	1	1	1	1	124	14	6.3	0	1
Master Protein Candidate	F6IR12	MHC class I antigen (Fragment) OS=Homo sapiens GN=HLA-A PE=3 SV=1	4	1	1	1	1	337	37.9	6.19	0	1
Master Protein Candidate	D2KZ33	MHC class I antigen (Fragment) OS=Homo sapiens GN=HLA-A PE=3 SV=1	5	1	1	1	1	273	31.7	6.29	0	1
Master Protein Candidate	H6VRG3	Keratin 1 OS=Homo sapiens GN=KRT1 PE=3 SV=1	13	8	13	7	1	644	66.1	7.8	14.11	8
Master Protein Candidate	Q7Z7M4	Superoxide dismutase (Fragment) OS=Homo sapiens GN=SOD2 PE=2 SV=1	20	3	6	3	1	213	23.7	7.31	0	3
Master Protein Candidate	P20908	Collagen alpha-1(V) chain OS=Homo sapiens GN=COL5A1 PE=1 SV=3	5	5	6	5	1	1838	183.4	5.06	0	5
Master Protein Candidate	C5IWY5	MHC class I antigen OS=Homo sapiens GN=HLA-A PE=3 SV=1	4	1	1	1	1	365	40.8	6.34	0	1
Master Protein Candidate	C5IWY4	MHC class I antigen OS=Homo sapiens GN=HLA-A PE=3 SV=1	4	1	1	1	1	365	40.7	6.25	0	1
Master Protein Candidate	F6XY72	Nucleoside diphosphate kinase OS=Homo sapiens GN=NME1-NME2 PE=3 SV=2	15	1	1	1	1	82	9.6	9.7	0	1
Master Protein Candidate	I2G9F9	MHC class I antigen OS=Homo sapiens GN=HLA-C PE=2 SV=1	4	1	1	1	1	372	41.2	6.8	0	1
Master Protein Candidate	H3BUW1	Pyruvate kinase PKM (Fragment) OS=Homo sapiens GN=PKM PE=1 SV=1	14	1	1	1	1	162	17.8	6.79	0	1
Master Protein Candidate	C5MK54	MHC class I antigen OS=Homo sapiens GN=HLA-B PE=3 SV=1	4	1	1	1	1	362	40.3	6.3	0	1
Master Protein Candidate	Q2LC93	MHC class I antigen OS=Homo sapiens GN=HLA-A PE=2 SV=1	4	1	1	1	1	365	40.9	5.99	0	1
Master Protein Candidate	I6QND5	MHC class I antigen (Fragment) OS=Homo sapiens GN=HLA-B PE=3 SV=1	5	1	1	1	1	273	31.5	5.96	0	1
Master Protein Candidate	F4NC17	MHC class I antigen (Fragment) OS=Homo sapiens GN=HLA-B PE=3 SV=1	4	1	1	1	1	337	38.2	6.24	0	1
Master Protein Candidate	Q5XL22	MHC class I antigen (Fragment) OS=Homo sapiens GN=HLA-B PE=3 SV=1	5	1	1	1	1	273	31.5	6.29	0	1
Master Protein Candidate	B3KS70	cDNA FLJ35660 fis, clone SPLEN2017538, highly similar to Dickkopf-related protein 3 OS=Homo sapiens PE=2 SV=1	37	6	26	6	1	293	32.3	4.65	11.44	6
Master Protein Candidate	H0Y7G9	Serine protease HTRA1 (Fragment) OS=Homo sapiens GN=HTRA1 PE=4 SV=1	4	1	1	1	1	221	23.8	6.61	1.96	1
Master Protein Candidate	A8K6D3	cDNA FLJ75873, highly similar to Homo sapiens mannosidase, beta A, lysosomal (MANBA), mRNA OS=Homo sapiens PE=2 SV=1	3	2	2	2	1	879	100.9	5.52	0	2
Master Protein Candidate	A0A087WUR8	Inactive serine protease PAMR1 OS=Homo sapiens GN=PAMR1 PE=3 SV=1	6	1	1	1	1	416	46.5	9.04	0	1
Master Protein Candidate	B1Q4X2	MHC class I antigen (Fragment) OS=Homo sapiens GN=HLA-A PE=3 SV=1	5	1	1	1	1	273	31.6	5.67	0	1
Master Protein Candidate	B4DPR2	cDNA FLJ50830, highly similar to Serum albumin OS=Homo sapiens PE=2 SV=1	2	1	1	1	1	523	59.5	7.17	2.62	1
Master Protein Candidate	Q9BRL5	CALM3 protein OS=Homo sapiens PE=2 SV=1	12	1	1	1	1	147	16.5	4.46	0	1
Master Protein Candidate	F4NC20	MHC class I antigen (Fragment) OS=Homo sapiens GN=HLA-B PE=3 SV=1	4	1	1	1	1	337	38.1	6.46	0	1
Master Protein Candidate	Q02818	Nucleobindin-1 OS=Homo sapiens GN=NUCB1 PE=1 SV=4	23	8	19	8	1	461	53.8	5.25	9.93	8
Master Protein Candidate	Q860B4	MHC class I antigen (Fragment) OS=Homo sapiens GN=HLA-B PE=3 SV=1	4	1	1	1	1	312	35.2	5.92	0	1
Master Protein Candidate	A0A0A0MSN4	Angiotensin-converting enzyme OS=Homo sapiens GN=ACE PE=4 SV=1	3	2	2	2	1	1242	142.3	6.23	0	2
Master Protein Candidate	A4USG3	MHC class I antigen (Fragment) OS=Homo sapiens GN=HLA-B PE=3 SV=1	5	1	1	1	1	273	31.7	6.38	0	1
Master Protein Candidate	B2NJ13	MHC class I antigen (Fragment) OS=Homo sapiens GN=HLA-A PE=3 SV=1	5	1	1	1	1	273	31.6	6.19	0	1
Master Protein Candidate	P67936	Tropomyosin alpha-4 chain OS=Homo sapiens GN=TPM4 PE=1 SV=3	8	3	7	3	1	248	28.5	4.69	1.65	3
Master Protein Candidate	C9E8W0	HLA class I antigen OS=Homo sapiens GN=HLA-Cw PE=3 SV=1	4	1	1	1	1	366	40.8	6.3	0	1
Master Protein Candidate	F5BH03	MHC class I antigen (Fragment) OS=Homo sapiens GN=HLA-B PE=3 SV=1	5	1	1	1	1	273	31.5	5.83	0	1
Master Protein Candidate	A8K6H1	cDNA FLJ76662, highly similar to Homo sapiens type 1 tumor necrosis factor receptor shedding aminopeptidase regulator, mRNA OS=Homo sapiens PE=2 SV=1	1	1	1	1	1	941	107.1	6.46	0	1
Master Protein Candidate	D1MYY9	MHC class I antigen (Fragment) OS=Homo sapiens GN=HLA-A PE=3 SV=1	5	1	1	1	1	273	31.4	5.91	0	1
Master Protein Candidate	C9E8V9	MHC class I antigen OS=Homo sapiens GN=HLA-Cw PE=3 SV=1	4	1	1	1	1	366	40.9	6.15	0	1
Master Protein Candidate	A0A024R842	Pregnancy-associated plasma protein A, pappalysin 1, isoform CRA_b OS=Homo sapiens GN=PAPPA PE=4 SV=1	1	1	1	1	1	1420	157.8	5.62	0	1
Master Protein Candidate	B7Z597	cDNA FLJ54373, highly similar to 60 kDa heat shock protein, mitochondrial OS=Homo sapiens PE=2 SV=1	3	1	1	1	1	564	60	5.74	0	1
Master Protein Candidate	A7UM66	MHC class I antigen (Fragment) OS=Homo sapiens GN=HLA-B PE=3 SV=1	5	1	1	1	1	273	31.7	5.8	0	1
Master Protein Candidate	Q2QD09	Triosephosphate isomerase (Fragment) OS=Homo sapiens PE=3 SV=1	6	1	1	1	1	249	26.9	8.06	1.66	1
Master Protein Candidate	H6VRF9	Keratin 1 OS=Homo sapiens GN=KRT1 PE=3 SV=1	13	8	13	7	1	644	66	7.8	14.11	8
Master Protein Candidate	M9TGD7	MHC class I antigen (Fragment) OS=Homo sapiens GN=HLA PE=3 SV=1	5	1	1	1	1	273	31.7	6.09	0	1
Master Protein Candidate	A0A024R609	Pyruvate kinase OS=Homo sapiens GN=PKM2 PE=3 SV=1	7	1	1	1	1	345	37.5	6.39	0	1
Master Protein Candidate	C5MK55	MHC class I antigen OS=Homo sapiens GN=HLA-B PE=3 SV=1	4	1	1	1	1	362	40.5	6.62	0	1
Master Protein Candidate	Q59FV9	PTK7 protein tyrosine kinase 7 isoform a variant (Fragment) OS=Homo sapiens PE=2 SV=1	2	1	1	1	1	773	84.3	7.58	0	1
Master Protein Candidate	Q29941	HLA-B-1516 OS=Homo sapiens GN=HLA-B PE=2 SV=1	4	1	1	1	1	362	40.5	6.47	0	1
Master Protein Candidate	F2XI40	MHC class I antigen (Fragment) OS=Homo sapiens GN=HLA-B PE=3 SV=1	5	1	1	1	1	273	31.7	6.3	0	1
Master Protein Candidate	M1VRM8	Tyrosine-protein kinase receptor OS=Homo sapiens GN=SDC4-ROS1_S2;R32 PE=2 SV=1	2	1	2	1	1	664	74.1	5.07	2.07	1
Master Protein Candidate	Q96AY3	Peptidyl-prolyl cis-trans isomerase FKBP10 OS=Homo sapiens GN=FKBP10 PE=1 SV=1	2	1	1	1	1	582	64.2	5.62	1.83	1
Master Protein Candidate	F6IQT3	MHC class I antigen (Fragment) OS=Homo sapiens GN=HLA-A PE=3 SV=1	4	1	1	1	1	337	38.3	6.84	0	1
Master Protein Candidate	F4NC23	MHC class I antigen (Fragment) OS=Homo sapiens GN=HLA-B PE=3 SV=1	4	1	1	1	1	337	38.2	6.14	0	1
Master Protein Candidate	W8TKG1	MHC class I antigen (Fragment) OS=Homo sapiens GN=HLA-B PE=3 SV=1	5	1	1	1	1	273	31.7	6.09	0	1
Master Protein Candidate	D2KZ27	MHC class I antigen (Fragment) OS=Homo sapiens GN=HLA-A PE=3 SV=1	5	1	1	1	1	273	31.6	6.6	0	1
Master Protein Candidate	Q9GJ24	MHC class I antigen (Fragment) OS=Homo sapiens GN=HLA-A PE=2 SV=2	4	1	1	1	1	360	40.4	7.01	0	1
Master Protein Candidate	F5H7Z2	Microfibrillar-associated protein 5 OS=Homo sapiens GN=MFAP5 PE=4 SV=1	9	1	1	1	1	128	14.4	4.97	0	1
Master Protein Candidate	A0A087WTA8	Collagen alpha-2(I) chain OS=Homo sapiens GN=COL1A2 PE=4 SV=1	30	23	85	23	1	1364	129.1	9.01	41.82	23
Master Protein Candidate	R9RH52	MHC class I antigen (Fragment) OS=Homo sapiens GN=HLA-C PE=3 SV=1	5	1	1	1	1	273	31.7	5.82	0	1
Master Protein Candidate	B1Q4W3	MHC class I antigen (Fragment) OS=Homo sapiens GN=HLA-A PE=3 SV=1	5	1	1	1	1	273	31.5	6.6	0	1
Master Protein Candidate	K7ESG6	Peptidyl-prolyl cis-trans isomerase (Fragment) OS=Homo sapiens GN=FKBP10 PE=1 SV=1	7	1	1	1	1	172	19.1	6.92	1.83	1
Master Protein Candidate	Q96C96	P4HB protein (Fragment) OS=Homo sapiens GN=P4HB PE=2 SV=2	8	2	2	2	1	273	31.4	4.59	1.8	2
Master Protein Candidate	A0A078BPG3	MHC class I antigen (Fragment) OS=Homo sapiens GN=HLA-A PE=3 SV=1	5	1	1	1	1	273	31.5	6.09	0	1
Master Protein Candidate	F6IQG1	MHC class I antigen (Fragment) OS=Homo sapiens GN=HLA-C PE=3 SV=1	4	1	1	1	1	349	39.3	6.62	0	1
Master Protein Candidate	B1GYE6	MHC class I antigen (Fragment) OS=Homo sapiens GN=HLA-C PE=3 SV=1	4	1	1	1	1	365	40.8	6.15	0	1
Master Protein Candidate	E9PJK1	Tetraspanin OS=Homo sapiens GN=CD81 PE=3 SV=1	24	2	2	2	1	165	18	5	0	2
Master Protein Candidate	Q29645	HLA-Cw protein (Fragment) OS=Homo sapiens GN=HLA-Cw PE=2 SV=1	5	1	1	1	1	259	29.8	5.43	0	1
Master Protein Candidate	G9MD22	MHC class I antigen (Fragment) OS=Homo sapiens GN=HLA-C PE=3 SV=1	5	1	1	1	1	273	31.8	5.55	0	1
Master Protein Candidate	Q53GQ8	Adipocyte-derived leucine aminopeptidase variant (Fragment) OS=Homo sapiens PE=2 SV=1	5	1	1	1	1	253	29.5	8.12	0	1
Master Protein Candidate	Q53H91	Phospholipid transfer protein isoform a variant (Fragment) OS=Homo sapiens PE=2 SV=1	12	4	4	4	1	493	54.7	7.01	2.44	4
Master Protein Candidate	Q1KLZ0	HCG15971, isoform CRA_a OS=Homo sapiens GN=PS1TP5BP1 PE=2 SV=1	29	6	12	6	1	375	41.7	5.48	8.23	6
Master Protein Candidate	Q12805	EGF-containing fibulin-like extracellular matrix protein 1 OS=Homo sapiens GN=EFEMP1 PE=1 SV=2	17	5	12	5	1	493	54.6	5.07	0	5
Master Protein Candidate	B2ZRD4	MHC class I antigen (Fragment) OS=Homo sapiens GN=HLA-A PE=3 SV=1	5	1	1	1	1	273	31.6	5.54	0	1
Master Protein Candidate	Q6L6R5	MHC class I antigen (Fragment) OS=Homo sapiens GN=HLA-A PE=3 SV=1	5	1	1	1	1	273	31.7	6.47	0	1
Master Protein Candidate	Q2UV93	MHC class I antigen (Fragment) OS=Homo sapiens GN=HLA-C PE=3 SV=1	5	1	1	1	1	273	31.6	5.67	0	1
Master Protein Candidate	Q9H772	Gremlin-2 OS=Homo sapiens GN=GREM2 PE=1 SV=1	8	1	2	1	1	168	19.3	9.17	0	1
Master Protein Candidate	I1U8N1	MHC class I antigen (Fragment) OS=Homo sapiens GN=HLA-A PE=3 SV=1	5	1	1	1	1	273	31.6	5.53	0	1
Master Protein Candidate	E9PQ70	Inactive serine protease PAMR1 (Fragment) OS=Homo sapiens GN=PAMR1 PE=3 SV=1	3	1	1	1	1	675	74.7	7.47	0	1
Master Protein Candidate	D5H3T7	MHC class I antigen (Fragment) OS=Homo sapiens GN=HLA-A PE=3 SV=1	5	1	1	1	1	298	34.1	6.6	0	1
Master Protein Candidate	H3BP20	Beta-hexosaminidase OS=Homo sapiens GN=HEXA PE=1 SV=1	2	1	1	1	1	540	62	5.21	0	1
Master Protein Candidate	B3KTR9	Gremlin 1, cysteine knot superfamily, homolog (Xenopus laevis), isoform CRA_c OS=Homo sapiens GN=GREM1 PE=2 SV=1	11	1	2	1	1	114	13.4	9.5	0	1
Master Protein Candidate	C6K6I8	MHC class I antigen OS=Homo sapiens GN=HLA-B PE=3 SV=1	4	1	1	1	1	362	40.4	6.3	0	1
Master Protein Candidate	C5IYE7	HLA class I antigen OS=Homo sapiens GN=HLA-Cw PE=3 SV=1	4	1	1	1	1	366	40.8	6.46	0	1
Master Protein Candidate	F6IR02	MHC class I antigen (Fragment) OS=Homo sapiens GN=HLA-A PE=3 SV=1	4	1	1	1	1	337	37.9	6.33	0	1
Master Protein Candidate	C5IWX6	MHC class I antigen OS=Homo sapiens GN=HLA-A PE=3 SV=1	4	1	1	1	1	365	40.8	6.99	0	1
Master Protein Candidate	F6IQW4	MHC class I antigen (Fragment) OS=Homo sapiens GN=HLA-A PE=3 SV=1	4	1	1	1	1	337	38.1	5.99	0	1
Master Protein Candidate	U3KQF3	Triosephosphate isomerase (Fragment) OS=Homo sapiens GN=TPI1 PE=1 SV=1	15	1	1	1	1	98	10.6	5.45	1.66	1
Master Protein Candidate	B4DGD7	cDNA FLJ53595, highly similar to Iduronate 2-sulfatase (EC 3.1.6.13) OS=Homo sapiens PE=2 SV=1	3	1	1	1	1	460	52.4	5.41	0	1
Master Protein Candidate	B9VJL8	MHC class I antigen (Fragment) OS=Homo sapiens GN=HLA-A PE=3 SV=1	5	1	1	1	1	273	31.5	5.96	0	1
Master Protein Candidate	H0YDX6	CD44 antigen (Fragment) OS=Homo sapiens GN=CD44 PE=1 SV=1	12	2	8	2	1	181	19.6	4.55	11.28	2
Master Protein Candidate	H7C4X4	Target of Nesh-SH3 (Fragment) OS=Homo sapiens GN=ABI3BP PE=4 SV=1	7	1	1	1	1	187	20.3	8.32	0	1
Master Protein Candidate	F6IR20	MHC class I antigen (Fragment) OS=Homo sapiens GN=HLA-A PE=3 SV=1	4	1	1	1	1	337	37.9	6.33	0	1
Master Protein Candidate	E5RHP0	Nucleoside diphosphate kinase A OS=Homo sapiens GN=NME1 PE=4 SV=1	15	1	1	1	1	82	9.4	8.78	0	1
Master Protein Candidate	K7EJB9	Calreticulin (Fragment) OS=Homo sapiens GN=CALR PE=1 SV=1	5	1	1	1	1	247	28.4	4.68	0	1
Master Protein Candidate	Q0E7X5	MHC class I antigen (Fragment) OS=Homo sapiens GN=HLA-A PE=3 SV=1	5	1	1	1	1	273	31.4	6.05	0	1
Master Protein Candidate	E9PEP6	Neuropilin-1 OS=Homo sapiens GN=NRP1 PE=4 SV=2	4	3	4	3	1	906	101.2	6	0	3
Master Protein Candidate	H0YMU9	Annexin OS=Homo sapiens GN=ANXA2 PE=1 SV=1	11	2	2	2	1	230	25.6	5.97	2.91	2
Master Protein Candidate	Q32Q12	Nucleoside diphosphate kinase OS=Homo sapiens GN=NME1-NME2 PE=2 SV=1	8	1	1	1	1	292	32.6	8.48	0	1
Master Protein Candidate	P22392	Nucleoside diphosphate kinase B OS=Homo sapiens GN=NME2 PE=1 SV=1	8	1	1	1	1	152	17.3	8.41	0	1
Master Protein Candidate	B4DGC2	cDNA FLJ56690, highly similar to Tropomyosin beta chain OS=Homo sapiens PE=2 SV=1	11	3	7	3	1	188	21.8	4.82	1.65	3
Master Protein Candidate	C0IMJ3	Periostin isoform thy6 OS=Homo sapiens PE=2 SV=1	15	6	6	6	1	781	87.2	7.94	4.37	6
Master Protein Candidate	B7XH59	MHC class I antigen (Fragment) OS=Homo sapiens GN=HLA-B PE=3 SV=1	5	1	1	1	1	273	31.7	6.13	0	1
Master Protein Candidate	C5IWX5	MHC class I antigen OS=Homo sapiens GN=HLA-A PE=3 SV=1	4	1	1	1	1	365	40.8	6.99	0	1
Master Protein Candidate	G9DBG9	MHC class I antigen (Fragment) OS=Homo sapiens GN=HLA-B PE=3 SV=1	5	1	1	1	1	273	31.7	6.14	0	1
Master Protein Candidate	Q6IAW5	CALU protein OS=Homo sapiens GN=CALU PE=2 SV=1	8	1	1	1	1	315	37.1	4.64	0	1
Master Protein Candidate	F8WSC7	MHC class I antigen (Fragment) OS=Homo sapiens GN=HLA-A PE=3 SV=1	5	1	1	1	1	273	31.7	5.94	0	1
Master Protein Candidate	G3V511	Latent-transforming growth factor beta-binding protein 2 OS=Homo sapiens GN=LTBP2 PE=4 SV=1	1	1	1	1	1	1769	189.1	5.4	0	1
Master Protein Candidate	F4NC28	MHC class I antigen (Fragment) OS=Homo sapiens GN=HLA-B PE=3 SV=1	4	1	1	1	1	337	38	6.46	0	1
Master Protein Candidate	A0A087WXE9	Inactive serine protease PAMR1 OS=Homo sapiens GN=PAMR1 PE=3 SV=1	3	1	1	1	1	680	75.6	7.69	0	1
Master Protein Candidate	P07951	Tropomyosin beta chain OS=Homo sapiens GN=TPM2 PE=1 SV=1	7	3	7	3	1	284	32.8	4.7	1.65	3
Master Protein Candidate	U5YMN5	MHC class I antigen (Fragment) OS=Homo sapiens GN=HLA-A PE=3 SV=1	4	1	1	1	1	337	38.3	6.84	0	1
Master Protein Candidate	H0Y875	Calumenin (Fragment) OS=Homo sapiens GN=CALU PE=1 SV=1	16	1	1	1	1	147	17.4	4.42	0	1
Master Protein Candidate	E0WMN3	MHC class I antigen (Fragment) OS=Homo sapiens GN=HLA-B PE=3 SV=1	5	1	1	1	1	273	31.7	5.94	0	1
Master Protein Candidate	B7WNR0	Serum albumin OS=Homo sapiens GN=ALB PE=1 SV=1	3	1	1	1	1	494	56.2	7.14	2.62	1
Master Protein Candidate	F6IQP3	MHC class I antigen (Fragment) OS=Homo sapiens GN=HLA-C PE=3 SV=1	4	1	1	1	1	349	39.2	6.3	0	1
Master Protein Candidate	O19781	HLA-Bw62 antigen (Fragment) OS=Homo sapiens GN=HLA-Bw62.3 PE=2 SV=1	4	1	1	1	1	338	37.7	6.19	0	1
Master Protein Candidate	I3ZN76	MHC Class I antigen OS=Homo sapiens GN=HLA-A PE=3 SV=1	4	1	1	1	1	365	41	7.17	0	1
Master Protein Candidate	P98095	Fibulin-2 OS=Homo sapiens GN=FBLN2 PE=1 SV=2	2	1	1	1	1	1184	126.5	4.82	0	1
Master Protein Candidate	G3V479	Calmodulin OS=Homo sapiens GN=CALM1 PE=1 SV=1	20	1	1	1	1	83	9.6	4.88	0	1
Master Protein Candidate	P14618	Pyruvate kinase PKM OS=Homo sapiens GN=PKM PE=1 SV=4	4	1	1	1	1	531	57.9	7.84	0	1
Master Protein Candidate	H3BTN5	Pyruvate kinase (Fragment) OS=Homo sapiens GN=PKM PE=1 SV=1	5	1	1	1	1	485	53	6.84	0	1
Master Protein Candidate	F2XI28	MHC class I antigen (Fragment) OS=Homo sapiens GN=HLA-A PE=3 SV=1	5	1	1	1	1	273	31.6	6.47	0	1
Master Protein Candidate	F5H2W4	Microfibrillar-associated protein 5 OS=Homo sapiens GN=MFAP5 PE=4 SV=1	9	1	1	1	1	138	15.5	5	0	1
Master Protein Candidate	B7ZLY3	LTBP1 protein OS=Homo sapiens GN=LTBP1 PE=2 SV=1	7	6	11	6	1	1353	148.4	5.1	0	6
Master Protein Candidate	F5GYX4	Microfibrillar-associated protein 5 OS=Homo sapiens GN=MFAP5 PE=4 SV=1	8	1	1	1	1	151	17.3	5.91	0	1
Master Protein Candidate	A8ILL3	MHC class I antigen (Fragment) OS=Homo sapiens GN=HLA-A PE=3 SV=1	5	1	1	1	1	273	31.6	6.47	0	1
Master Protein Candidate	B7ZAP7	cDNA, FLJ79261, highly similar to HLA class I histocompatibility antigen, A-1alpha chain OS=Homo sapiens PE=2 SV=1	4	1	1	1	1	337	37.8	6.15	0	1
Master Protein Candidate	F5GXC7	L-lactate dehydrogenase A chain OS=Homo sapiens GN=LDHA PE=1 SV=1	20	1	1	1	1	45	4.9	8.18	0	1
Master Protein Candidate	A0MSS3	MHC class I antigen (Fragment) OS=Homo sapiens GN=HLA PE=3 SV=1	5	1	1	1	1	295	33.8	5.67	0	1
Master Protein Candidate	A0N0E2	MHC class I antigen OS=Homo sapiens GN=HLA-A PE=3 SV=1	4	1	1	1	1	365	41	6.86	0	1
Master Protein Candidate	P62258	14-3-3 protein epsilon OS=Homo sapiens GN=YWHAE PE=1 SV=1	12	3	5	1	1	255	29.2	4.74	0	3
Master Protein Candidate	F8WD96	Cathepsin D OS=Homo sapiens GN=CTSD PE=1 SV=1	15	3	3	3	1	276	30	7.42	0	3
Master Protein Candidate	D9UAY2	MHC class I antigen (Fragment) OS=Homo sapiens GN=HLA-A PE=3 SV=1	5	1	1	1	1	298	34.2	5.97	0	1
Master Protein Candidate	H0YG03	Microfibrillar-associated protein 5 (Fragment) OS=Homo sapiens GN=MFAP5 PE=4 SV=1	7	1	1	1	1	163	18.5	5.6	0	1
Master Protein Candidate	F5GX11	Proteasome subunit alpha type-1 OS=Homo sapiens GN=PSMA1 PE=1 SV=1	11	1	1	1	1	238	26.5	6.73	0	1
Master Protein Candidate	V9HW25	Epididymis secretory protein Li 273 OS=Homo sapiens GN=HEL-S-273 PE=2 SV=1	7	3	7	3	1	284	33	4.67	1.65	3
Master Protein Candidate	B0UXQ0	MHC Class I antigen OS=Homo sapiens GN=HLA-A PE=2 SV=1	4	1	1	1	1	365	40.8	6.73	0	1
Master Protein Candidate	F4YTD2	MHC class I antigen (Fragment) OS=Homo sapiens GN=HLA-B PE=3 SV=1	4	1	1	1	1	337	38	6.3	0	1
Master Protein Candidate	Q29644	HLA-B protein OS=Homo sapiens GN=HLA-B PE=2 SV=1	4	1	1	1	1	362	40.3	6.46	0	1
Master Protein Candidate	B3KNX0	cDNA FLJ30621 fis, clone CTONG2001681, highly similar to Complement C1s subcomponent (EC 3.4.21.42) OS=Homo sapiens PE=2 SV=1	35	16	90	15	1	688	76.6	4.96	64.91	16
Master Protein Candidate	E7ETZ0	Calmodulin OS=Homo sapiens GN=CALM1 PE=1 SV=1	11	1	1	1	1	150	17	4.22	0	1
Master Protein Candidate	B7Z565	cDNA FLJ54739, highly similar to Alpha-actinin-1 OS=Homo sapiens PE=2 SV=1	11	6	6	1	1	822	94.7	5.69	8.03	6
Master Protein Candidate	F4NC03	MHC class I antigen (Fragment) OS=Homo sapiens GN=HLA-B PE=3 SV=1	4	1	1	1	1	337	38.3	6.7	0	1
Master Protein Candidate	A0A024RC59	Milk fat globule-EGF factor 8 protein, isoform CRA_b OS=Homo sapiens GN=MFGE8 PE=4 SV=1	16	4	6	4	1	335	37.5	8.15	0	4
Master Protein Candidate	H7CHW7	MHC class I antigen (Fragment) OS=Homo sapiens GN=HLA-B PE=3 SV=1	5	1	1	1	1	273	31.6	6.46	0	1
Master Protein Candidate	Q6VS85	MHC class I antigen (Fragment) OS=Homo sapiens GN=HLA PE=3 SV=1	5	1	1	1	1	289	33.2	6.6	0	1
Master Protein Candidate	I0J9E2	MHC class I antigen (Fragment) OS=Homo sapiens GN=HLA-A PE=3 SV=1	5	1	1	1	1	271	31.2	6	0	1
Master Protein Candidate	A0A024RAL1	Chondroitin sulfate proteoglycan 2 (Versican), isoform CRA_c OS=Homo sapiens GN=CSPG2 PE=4 SV=1	3	5	11	5	1	2409	264.9	4.54	4.51	5
Master Protein Candidate	Q06FC4	MHC class I antigen (Fragment) OS=Homo sapiens GN=HLA-A PE=3 SV=1	5	1	1	1	1	276	32.2	5.8	0	1
Master Protein Candidate	Q68DN3	Putative uncharacterized protein DKFZp781F1414 OS=Homo sapiens GN=DKFZp781F1414 PE=2 SV=1	4	3	4	3	1	923	103	5.95	0	3
Master Protein Candidate	A0A060VHD9	MHC class I antigene (Fragment) OS=Homo sapiens GN=HLA-A PE=3 SV=1	4	1	1	1	1	340	38.3	6.84	0	1
Master Protein Candidate	K0P791	MHC class I antigen (Fragment) OS=Homo sapiens GN=HLA-B PE=3 SV=1	5	1	1	1	1	273	31.7	6.29	0	1
Master Protein Candidate	Q29849	Lymphocyte antigen OS=Homo sapiens PE=2 SV=1	4	1	1	1	1	362	40.4	6.02	0	1
Master Protein Candidate	Q5JQ13	Vinculin (Fragment) OS=Homo sapiens GN=VCL PE=1 SV=1	3	1	1	1	1	806	87.4	5.82	0	1
Master Protein Candidate	Q53HT9	Complement component 1, r subcomponent variant (Fragment) OS=Homo sapiens PE=2 SV=1	44	19	53	19	1	705	80.2	6.44	26.7	19
Master Protein Candidate	F2XI42	MHC class I antigen (Fragment) OS=Homo sapiens GN=HLA-B PE=3 SV=1	5	1	1	1	1	273	31.7	5.96	0	1
Master Protein Candidate	B4DJJ5	cDNA FLJ53423, highly similar to FK506-binding protein 10 (EC 5.2.1.8) OS=Homo sapiens PE=2 SV=1	2	1	1	1	1	510	56.1	5.68	1.83	1
Master Protein Candidate	E3Q1I8	MHC class I antigen (Fragment) OS=Homo sapiens GN=HLA-C PE=3 SV=1	5	1	1	1	1	273	31.7	5.82	0	1
Master Protein Candidate	Q4U0W2	MHC class I antigen (Fragment) OS=Homo sapiens GN=HLA-Cw PE=3 SV=1	5	1	1	1	1	273	31.6	5.67	0	1
Master Protein Candidate	U5YKD2	MHC class I antigen (Fragment) OS=Homo sapiens GN=HLA-A PE=3 SV=1	4	1	1	1	1	337	37.9	6.33	0	1
Master Protein Candidate	B4DZY7	cDNA FLJ57022, highly similar to Growth-arrest-specific protein 6 OS=Homo sapiens PE=2 SV=1	4	2	2	2	1	542	59.6	5.81	0	2
Master Protein Candidate	C6K6J4	MHC class I antigen OS=Homo sapiens GN=HLA-B PE=3 SV=1	4	1	1	1	1	362	40.4	6.15	0	1
Master Protein Candidate	Q53GU8	Transforming growth factor, beta-induced, 68kDa variant (Fragment) OS=Homo sapiens PE=2 SV=1	4	2	2	2	1	683	74.6	7.71	0	2
Master Protein Candidate	B4DJB3	cDNA FLJ55979, highly similar to Homo sapiens AE binding protein 1 (AEBP1), mRNA OS=Homo sapiens PE=2 SV=1	9	3	4	3	1	589	66.6	4.86	0	3
Master Protein Candidate	K7ENT6	Tropomyosin alpha-4 chain (Fragment) OS=Homo sapiens GN=TPM4 PE=1 SV=1	12	3	7	3	1	179	20.6	4.61	1.65	3
Master Protein Candidate	X6R3G6	Lactadherin OS=Homo sapiens GN=MFGE8 PE=4 SV=1	16	4	6	4	1	335	37.5	8.15	0	4
Master Protein Candidate	B7Z6E5	cDNA FLJ51648, highly similar to Homo sapiens regeneration associated muscle protease, transcript variant 2, mRNA OS=Homo sapiens PE=2 SV=1	4	1	1	1	1	609	67.5	7.69	0	1
Master Protein Candidate	B3KQF5	cDNA FLJ90381 fis, clone NT2RP2005035, highly similar to Calumenin OS=Homo sapiens PE=2 SV=1	8	1	1	1	1	315	37	4.67	0	1
Master Protein Candidate	F5GXU1	L-lactate dehydrogenase A chain OS=Homo sapiens GN=LDHA PE=1 SV=1	20	1	1	1	1	46	4.9	6.39	0	1
Master Protein Candidate	B3KTQ2	cDNA FLJ38589 fis, clone HCHON2010074, highly similar to LACTADHERIN OS=Homo sapiens PE=2 SV=1	15	4	6	4	1	379	42.4	7.81	0	4
Master Protein Candidate	G3V3X5	Latent-transforming growth factor beta-binding protein 2 OS=Homo sapiens GN=LTBP2 PE=4 SV=1	1	1	1	1	1	1777	190.2	5.25	0	1
Master Protein Candidate	F4NBQ7	MHC class I antigen (Fragment) OS=Homo sapiens GN=HLA-B PE=3 SV=1	4	1	1	1	1	337	38	6.55	0	1
Master Protein Candidate	K7EQQ3	Keratin, type I cytoskeletal 9 OS=Homo sapiens GN=KRT9 PE=1 SV=1	12	2	3	2	1	390	39.5	5	2.84	2
Master Protein Candidate	I7GSC3	MHC class I antigen (Fragment) OS=Homo sapiens GN=HLA-A PE=3 SV=1	5	1	1	1	1	273	31.7	6.05	0	1
Master Protein Candidate	B3KW70	Microfibrillar-associated protein 5 OS=Homo sapiens GN=MFAP5 PE=2 SV=1	8	1	1	1	1	148	17.1	7.2	0	1
Master Protein Candidate	B2DG08	MHC class I antigen (Fragment) OS=Homo sapiens GN=HLA-B PE=3 SV=1	5	1	1	1	1	273	31.6	6.29	0	1
Master Protein Candidate	B4DTA8	cDNA FLJ50208, highly similar to Pappalysin-1 (EC 3.4.24.79) OS=Homo sapiens PE=2 SV=1	2	1	1	1	1	665	73.5	6.38	0	1
Master Protein Candidate	F4NBR7	MHC class I antigen (Fragment) OS=Homo sapiens GN=HLA-B PE=3 SV=1	4	1	1	1	1	337	38.1	6.3	0	1
Master Protein Candidate	E7EV71	Latent-transforming growth factor beta-binding protein 1 OS=Homo sapiens GN=LTBP1 PE=1 SV=2	7	6	11	6	1	1353	148.3	5.11	0	6
Master Protein Candidate	F5BZ30	MHC class I antigen (Fragment) OS=Homo sapiens GN=HLA-A PE=3 SV=1	5	1	1	1	1	273	31.6	6.58	0	1
Master Protein Candidate	C6H0P1	MHC class I antigen (Fragment) OS=Homo sapiens GN=HLA-A PE=3 SV=1	5	1	1	1	1	273	31.7	6.09	0	1
Master Protein Candidate	B3IYE6	MHC class I antigen (Fragment) OS=Homo sapiens GN=HLA-A PE=3 SV=1	5	1	1	1	1	273	31.5	6.05	0	1
Master Protein Candidate	F6IQQ3	MHC class I antigen (Fragment) OS=Homo sapiens GN=HLA-C PE=3 SV=1	4	1	1	1	1	349	39.2	6.14	0	1
Master Protein Candidate	Q59EE6	Latent transforming growth factor beta binding protein 2 variant (Fragment) OS=Homo sapiens PE=2 SV=1	1	1	1	1	1	1700	181.7	4.97	0	1
Master Protein Candidate	F4NC26	MHC class I antigen (Fragment) OS=Homo sapiens GN=HLA-B PE=3 SV=1	4	1	1	1	1	337	38.1	6.62	0	1
Master Protein Candidate	E9PSC2	Cathepsin F (Fragment) OS=Homo sapiens GN=CTSF PE=4 SV=1	12	1	1	1	1	120	13.5	8.31	0	1
Master Protein Candidate	A8K9P0	cDNA FLJ78413, highly similar to Homo sapiens albumin, mRNA OS=Homo sapiens PE=2 SV=1	2	1	1	1	1	608	69.2	6.28	2.62	1
Master Protein Candidate	E7EX60	Neuropilin-1 OS=Homo sapiens GN=NRP1 PE=4 SV=1	6	3	4	3	1	641	72	6.79	0	3
Master Protein Candidate	Q86V58	Fibulin 2 OS=Homo sapiens GN=FBLN2 PE=2 SV=1	2	1	1	1	1	1184	126.4	4.82	0	1
Master Protein Candidate	I3UJJ7	Angiotensin I converting enzyme peptidyl-dipeptidase A 1 transcript variant OS=Homo sapiens GN=ACE PE=2 SV=1	3	2	2	2	1	1242	142.4	6.19	0	2
Master Protein Candidate	Q1M2U3	MHC class I antigen OS=Homo sapiens GN=HLA-Cw PE=3 SV=1	4	1	1	1	1	366	40.8	6.39	0	1
Master Protein Candidate	Q53GX6	Nucleobindin 1 variant (Fragment) OS=Homo sapiens PE=2 SV=1	23	8	19	8	1	461	53.9	5.25	9.93	8
Master Protein Candidate	D6RBL5	Annexin OS=Homo sapiens GN=ANXA5 PE=1 SV=1	3	1	1	1	1	260	29.3	4.94	0	1
Master Protein Candidate	E7ERL0	Nucleoside diphosphate kinase A OS=Homo sapiens GN=NME1 PE=1 SV=1	9	1	1	1	1	139	15.3	8.29	0	1
Master Protein Candidate	F6IR43	MHC class I antigen (Fragment) OS=Homo sapiens GN=HLA-A PE=3 SV=1	4	1	1	1	1	337	38.1	6.62	0	1
Master Protein Candidate	F4NC31	MHC class I antigen (Fragment) OS=Homo sapiens GN=HLA-B PE=3 SV=1	4	1	1	1	1	337	38.1	6.62	0	1
Master Protein Candidate	C9K028	Nucleoside diphosphate kinase A (Fragment) OS=Homo sapiens GN=NME1 PE=1 SV=1	20	1	1	1	1	60	6.5	7.99	0	1
Master Protein Candidate	A7UM87	MHC class I antigen (Fragment) OS=Homo sapiens GN=HLA-B PE=3 SV=1	5	1	1	1	1	273	31.5	6.13	0	1
Master Protein Candidate	A6NLG9	cDNA FLJ36740 fis, clone UTERU2013322, highly similar to Biglycan OS=Homo sapiens PE=2 SV=1	17	4	5	4	1	307	34.9	8.87	3.97	4
Master Protein Candidate	B7ZW00	COL6A3 protein OS=Homo sapiens GN=COL6A3 PE=2 SV=1	9	17	19	17	1	2570	278	8.15	18.03	17
Master Protein Candidate	C6KF33	MHC class I antigen (Fragment) OS=Homo sapiens GN=HLA-C PE=3 SV=1	5	1	1	1	1	273	31.7	5.94	0	1
Master Protein Candidate	P41271	Neuroblastoma suppressor of tumorigenicity 1 OS=Homo sapiens GN=NBL1 PE=1 SV=2	4	1	1	1	1	181	19.4	5.29	0	1
Master Protein Candidate	I6QYX3	MHC class I antigen (Fragment) OS=Homo sapiens GN=HLA-A PE=3 SV=1	5	1	1	1	1	273	31.4	5.94	0	1
Master Protein Candidate	O60568	Procollagen-lysine,2-oxoglutarate 5-dioxygenase 3 OS=Homo sapiens GN=PLOD3 PE=1 SV=1	2	1	1	1	1	738	84.7	6.05	0	1
Master Protein Candidate	V9HW65	Annexin OS=Homo sapiens GN=HEL-S-270 PE=2 SV=1	7	2	2	2	1	339	38.6	7.75	2.91	2
Master Protein Candidate	P09603	Macrophage colony-stimulating factor 1 OS=Homo sapiens GN=CSF1 PE=1 SV=2	13	6	7	6	1	554	60.1	5.29	12.56	6
Master Protein Candidate	B4DJ51	Calmodulin 1 (Phosphorylase kinase, delta), isoform CRA_a OS=Homo sapiens GN=CALM3 PE=2 SV=1	11	1	1	1	1	149	16.8	4.22	0	1
Master Protein Candidate	F8VYK9	Insulin-like growth factor-binding protein 6 OS=Homo sapiens GN=IGFBP6 PE=4 SV=1	6	1	2	1	1	238	25.1	7.81	2.16	1
Master Protein Candidate	D6RHD5	Serum albumin OS=Homo sapiens GN=ALB PE=1 SV=1	3	1	1	1	1	459	52	6.84	2.62	1
Master Protein Candidate	Q53HU6	Biglycan preproprotein variant (Fragment) OS=Homo sapiens PE=2 SV=1	14	4	5	4	1	368	41.6	7.08	3.97	4
Master Protein Candidate	F5H5J4	L-lactate dehydrogenase A chain OS=Homo sapiens GN=LDHA PE=1 SV=1	10	1	1	1	1	89	9.8	5.45	0	1
Master Protein Candidate	Q5D1W7	MHC class I antigen OS=Homo sapiens GN=HLA-Cw PE=3 SV=1	4	1	1	1	1	366	41	6.47	0	1
Master Protein Candidate	F8LSY1	MHC class I antigen (Fragment) OS=Homo sapiens GN=HLA-A PE=3 SV=1	5	1	1	1	1	273	31.6	5.81	0	1
Master Protein Candidate	M1KQ42	MHC class I antigen (Fragment) OS=Homo sapiens GN=HLA-A PE=3 SV=1	5	1	1	1	1	273	31.6	6.47	0	1
Master Protein Candidate	Q5JPC9	ABI gene family, member 3 (NESH) binding protein, isoform CRA_d OS=Homo sapiens GN=DKFZp667H216 PE=2 SV=1	1	1	1	1	1	1005	110.6	10.2	0	1
Master Protein Candidate	F5GYU2	L-lactate dehydrogenase A chain (Fragment) OS=Homo sapiens GN=LDHA PE=1 SV=1	6	1	1	1	1	144	15.8	7.12	0	1
Master Protein Candidate	E9PIM6	Thy-1 membrane glycoprotein (Fragment) OS=Homo sapiens GN=THY1 PE=4 SV=4	19	2	2	2	1	152	16.9	8.97	0	2
Master Protein Candidate	S4VAM7	MHC class I antigen (Fragment) OS=Homo sapiens GN=HLA-A PE=3 SV=1	5	1	1	1	1	273	31.7	6.19	0	1
Master Protein Candidate	Q59F20	Neuropilin-1 variant (Fragment) OS=Homo sapiens PE=2 SV=1	4	3	4	3	1	890	99.6	5.94	0	3
Master Protein Candidate	C9JKR2	Albumin, isoform CRA_k OS=Homo sapiens GN=ALB PE=4 SV=1	3	1	1	1	1	417	47.3	6.35	2.62	1
Master Protein Candidate	F4NC25	MHC class I antigen (Fragment) OS=Homo sapiens GN=HLA-B PE=3 SV=1	4	1	1	1	1	337	38.2	6.3	0	1
Master Protein Candidate	A4GWZ0	MHC class I antigen (Fragment) OS=Homo sapiens GN=HLA-A PE=3 SV=1	5	1	1	1	1	273	31.5	6.19	0	1
Master Protein Candidate	B3KNG6	cDNA FLJ14554 fis, clone NT2RM2001839, highly similar to Calumenin OS=Homo sapiens PE=2 SV=1	8	1	1	1	1	315	37.1	4.56	0	1
Master Protein Candidate	Q5T3N1	Annexin (Fragment) OS=Homo sapiens GN=ANXA1 PE=1 SV=1	8	1	1	1	1	204	22.7	5.53	0	1
Master Protein Candidate	B4DGD0	cDNA FLJ50491, highly similar to Amyloid beta A4 protein (APP) (ABPP)(Alzheimer disease amyloid protein) (Cerebral vascularamyloid peptide) (CVAP) (Protease nexin-II) (PN-II)(APPI) (PreA4) OS=Homo sapiens PE=2 SV=1	3	1	1	1	1	714	80.8	4.82	0	1
Master Protein Candidate	E9PIF1	Tetraspanin OS=Homo sapiens GN=CD81 PE=1 SV=1	16	2	2	2	1	242	25.9	5.29	0	2
Master Protein Candidate	V9HWK1	Triosephosphate isomerase OS=Homo sapiens GN=HEL-S-49 PE=2 SV=1	6	1	1	1	1	249	26.7	6.9	1.66	1
Master Protein Candidate	H0YDW7	CD44 antigen (Fragment) OS=Homo sapiens GN=CD44 PE=1 SV=1	9	2	8	2	1	240	26	5.29	11.28	2
Master Protein Candidate	C5IWY7	MHC class I antigen OS=Homo sapiens GN=HLA-A PE=3 SV=1	4	1	1	1	1	365	40.9	6.7	0	1
Master Protein Candidate	B4DVE1	cDNA FLJ53478, highly similar to Galectin-3-binding protein OS=Homo sapiens PE=2 SV=1	38	14	47	14	1	573	64.1	5.47	23.47	14
Master Protein Candidate	B7VU66	MHC class I antigen OS=Homo sapiens GN=HLA-A PE=3 SV=2	4	1	1	1	1	365	41	6.3	0	1
Master Protein Candidate	Q6L6P9	MHC class I antigen (Fragment) OS=Homo sapiens GN=HLA-A PE=3 SV=1	5	1	1	1	1	273	31.6	6.84	0	1
Master Protein Candidate	B1Q3B4	Ferritin (Fragment) OS=Homo sapiens GN=FTL variant PE=3 SV=1	16	1	1	1	1	101	11.2	8.78	0	1
Master Protein Candidate	Q9GIX2	MHC class I antigen OS=Homo sapiens GN=HLA-B PE=3 SV=1	4	1	1	1	1	362	40.4	6.46	0	1
Master Protein Candidate	B7Z4Y3	cDNA FLJ57131, highly similar to Protein FAM20A OS=Homo sapiens PE=2 SV=1	4	1	1	1	1	396	45.1	6.58	0	1
Master Protein Candidate	A0A024R0A9	Stromal cell derived factor 4, isoform CRA_b OS=Homo sapiens GN=SDF4 PE=4 SV=1	6	1	1	1	1	348	39.6	5.11	0	1
Master Protein Candidate	Q8NAG5	cDNA FLJ35389 fis, clone SKNMC2000635, moderately similar to 65 kDa FK506-BINDING PROTEIN (EC 5.2.1.8) OS=Homo sapiens PE=2 SV=1	3	1	1	1	1	470	52	5.44	1.83	1
Master Protein Candidate	A1Z1D7	MHC class I antigen OS=Homo sapiens GN=HLA-A PE=3 SV=1	4	1	1	1	1	365	40.8	5.71	0	1
Master Protein Candidate	H0Y2P0	CD44 antigen (Fragment) OS=Homo sapiens GN=CD44 PE=1 SV=1	8	2	8	2	1	287	30.9	5.35	11.28	2
Master Protein Candidate	E7ENL6	Collagen alpha-3(VI) chain OS=Homo sapiens GN=COL6A3 PE=4 SV=2	9	17	19	17	1	2569	277.9	8.18	18.03	17
Master Protein Candidate	H0YN42	Annexin (Fragment) OS=Homo sapiens GN=ANXA2 PE=1 SV=1	10	2	2	2	1	256	28.8	5.78	2.91	2
Master Protein Candidate	H3BTJ2	Pyruvate kinase PKM (Fragment) OS=Homo sapiens GN=PKM PE=1 SV=1	14	1	1	1	1	168	18.5	7.09	0	1
Master Protein Candidate	B7Z4A8	cDNA FLJ51647, highly similar to Homo sapiens regeneration associated muscle protease, transcript variant 2, mRNA OS=Homo sapiens PE=2 SV=1	3	1	1	1	1	680	75.7	7.69	0	1
Master Protein Candidate	A6H579	MHC class I antigen (Fragment) OS=Homo sapiens GN=HLA-B PE=3 SV=1	4	1	1	1	1	337	38.1	6.46	0	1
Master Protein Candidate	C5J400	MHC class I antigen OS=Homo sapiens GN=HLA-B PE=3 SV=1	4	1	1	1	1	362	40.3	6.15	0	1
Master Protein Candidate	F6IQV8	MHC class I antigen (Fragment) OS=Homo sapiens GN=HLA-A PE=3 SV=1	4	1	1	1	1	337	38.1	5.99	0	1
Master Protein Candidate	A0A024RC61	Alanyl (Membrane) aminopeptidase (Aminopeptidase N, aminopeptidase M, microsomal aminopeptidase, CD13, p150), isoform CRA_a OS=Homo sapiens GN=ANPEP PE=4 SV=1	28	17	27	17	1	967	109.5	5.48	16.22	17
Master Protein Candidate	D7GM35	MHC class I antigen OS=Homo sapiens GN=HLA-A PE=3 SV=1	4	1	1	1	1	365	41	6.2	0	1
Master Protein Candidate	Q5JB40	Selectin-like protein OS=Homo sapiens PE=2 SV=1	2	4	4	4	1	3574	390.3	5.53	2.58	4
Master Protein Candidate	P04216	Thy-1 membrane glycoprotein OS=Homo sapiens GN=THY1 PE=1 SV=2	18	2	2	2	1	161	17.9	8.73	0	2
Master Protein Candidate	E9PG40	Amyloid beta A4 protein OS=Homo sapiens GN=APP PE=1 SV=1	3	1	1	1	1	714	80.8	4.82	0	1
Master Protein Candidate	Q2LC95	MHC class I antigen OS=Homo sapiens GN=HLA-A PE=2 SV=1	4	1	1	1	1	365	41	6.84	0	1
Master Protein Candidate	C6K6J1	MHC class I antigen OS=Homo sapiens GN=HLA-B PE=3 SV=1	4	1	1	1	1	362	40.6	6.3	0	1
Master Protein Candidate	H0YDJ9	Tetraspanin (Fragment) OS=Homo sapiens GN=CD81 PE=1 SV=1	17	2	2	2	1	225	24.4	5.52	0	2
Master Protein Candidate	A8K9V7	cDNA FLJ77207 OS=Homo sapiens PE=2 SV=1	4	3	4	3	1	917	102.3	6.06	0	3
Master Protein Candidate	B4DW52	cDNA FLJ55253, highly similar to Actin, cytoplasmic 1 OS=Homo sapiens PE=2 SV=1	31	6	12	6	1	347	38.6	5.35	8.23	6
Master Protein Candidate	P08294	Extracellular superoxide dismutase [Cu-Zn] OS=Homo sapiens GN=SOD3 PE=1 SV=2	10	2	2	2	1	240	25.8	6.61	4.58	2
Master Protein Candidate	D6RGG3	Collagen alpha-1(XII) chain OS=Homo sapiens GN=COL12A1 PE=1 SV=1	0	1	1	1	1	3062	333	5.53	0	1
Master Protein Candidate	A8YQE6	MHC class I antigen (Fragment) OS=Homo sapiens GN=HLA-A PE=3 SV=1	4	1	1	1	1	337	37.9	6.24	0	1
Master Protein Candidate	A7MAP4	HLA class I histocompatibility antigen, A-68 alpha chain OS=Homo sapiens GN=HLA-A PE=1 SV=1	4	1	1	1	1	356	39.8	5.71	0	1
Master Protein Candidate	Q2LC90	MHC class I antigen (Fragment) OS=Homo sapiens GN=HLA-B PE=2 SV=1	4	1	1	1	1	348	38.9	6.37	0	1
Master Protein Candidate	B1PMG1	MHC class I antigen (Fragment) OS=Homo sapiens GN=HLA-A PE=3 SV=1	5	1	1	1	1	273	31.5	5.81	0	1
Master Protein Candidate	Q6F3I9	MHC class I antigen (Fragment) OS=Homo sapiens GN=HLA-A PE=3 SV=1	5	1	1	1	1	273	31.5	6.6	0	1
Master Protein Candidate	Q9MYI6	HLA class I histocompatibility antigen B-57 OS=Homo sapiens GN=HLA-B57 PE=1 SV=1	4	1	1	1	1	362	40.2	6.3	0	1
Master Protein Candidate	P31431	Syndecan-4 OS=Homo sapiens GN=SDC4 PE=1 SV=2	7	1	2	1	1	198	21.6	4.5	2.07	1
Master Protein Candidate	Q53HE2	Triosephosphate isomerase (Fragment) OS=Homo sapiens PE=2 SV=1	6	1	1	1	1	249	26.7	7.33	1.66	1
Master Protein Candidate	Q13822	Ectonucleotide pyrophosphatase/phosphodiesterase family member 2 OS=Homo sapiens GN=ENPP2 PE=1 SV=3	9	4	5	4	1	863	98.9	7.37	0	4
Master Protein Candidate	H0Y5E4	CD44 antigen (Fragment) OS=Homo sapiens GN=CD44 PE=1 SV=1	7	2	8	2	1	294	32	5.21	11.28	2
Master Protein Candidate	P04083	Annexin A1 OS=Homo sapiens GN=ANXA1 PE=1 SV=2	5	1	1	1	1	346	38.7	7.02	0	1
Master Protein Candidate	A8K5J8	cDNA FLJ75066, highly similar to Homo sapiens complement component 1, r subcomponent (C1R), mRNA OS=Homo sapiens PE=2 SV=1	44	19	53	19	1	705	80.1	6.44	26.7	19
Master Protein Candidate	Q4VYE6	MHC class I antigen (Fragment) OS=Homo sapiens GN=HLA-A PE=3 SV=2	5	1	1	1	1	273	31.6	6.6	0	1
Master Protein Candidate	A3KFI5	Neuroblastoma suppressor of tumorigenicity 1 (Fragment) OS=Homo sapiens GN=NBL1 PE=4 SV=1	5	1	1	1	1	128	13.9	6.48	0	1
Master Protein Candidate	U6EV21	MHC class I antigen (Fragment) OS=Homo sapiens GN=HLA-A PE=3 SV=1	5	1	1	1	1	273	31.6	6.71	0	1
Master Protein Candidate	F6IR34	MHC class I antigen (Fragment) OS=Homo sapiens GN=HLA-A PE=3 SV=1	4	1	1	1	1	337	38.2	6.46	0	1
Master Protein Candidate	Q9H717	cDNA: FLJ21551 fis, clone COL06266 OS=Homo sapiens PE=2 SV=1	4	1	1	1	1	371	40.9	9.64	0	1
Master Protein Candidate	Q3LSM8	MHC class I antigen (Fragment) OS=Homo sapiens GN=HLA-B PE=3 SV=1	5	1	1	1	1	273	31.6	5.81	0	1
Master Protein Candidate	W0FF27	MHC class I antigen (Fragment) OS=Homo sapiens GN=HLA-A PE=3 SV=1	5	1	1	1	1	273	31.6	6.47	0	1
Master Protein Candidate	B6VA00	MHC class I antigen (Fragment) OS=Homo sapiens GN=HLA-A PE=3 SV=1	5	1	1	1	1	273	31.4	6.29	0	1
Master Protein Candidate	B3KXA2	cDNA FLJ45031 fis, clone BRAWH3018548, highly similar to Vinculin OS=Homo sapiens PE=2 SV=1	2	1	1	1	1	1006	110.2	6.25	0	1
Master Protein Candidate	P02792	Ferritin light chain OS=Homo sapiens GN=FTL PE=1 SV=2	9	1	1	1	1	175	20	5.78	0	1
Master Protein Candidate	H0YD17	CD44 antigen (Fragment) OS=Homo sapiens GN=CD44 PE=1 SV=4	10	2	8	2	1	229	25.7	4.72	11.28	2
Master Protein Candidate	Q6X907	Neuropilin-1 OS=Homo sapiens GN=NRP1 PE=2 SV=1	4	3	4	3	1	906	101.2	6.1	0	3
Master Protein Candidate	A3KFI4	Neuroblastoma suppressor of tumorigenicity 1 (Fragment) OS=Homo sapiens GN=NBL1 PE=4 SV=1	6	1	1	1	1	117	12.8	6.49	0	1
Master Protein Candidate	B4DMR3	cDNA FLJ51896, highly similar to Glia-derived nexin OS=Homo sapiens PE=2 SV=1	40	10	24	10	1	334	37.1	9.52	22.82	10
Master Protein Candidate	B3KR36	cDNA FLJ33612 fis, clone BRAMY2016953, highly similar to Homo sapiens AE binding protein 1 (AEBP1), mRNA OS=Homo sapiens PE=2 SV=1	13	3	4	3	1	408	45.9	4.77	0	3
Master Protein Candidate	H7C0V9	Amyloid beta A4 protein (Fragment) OS=Homo sapiens GN=APP PE=1 SV=1	4	1	1	1	1	485	55.1	4.82	0	1
Master Protein Candidate	H0YDL9	Tetraspanin (Fragment) OS=Homo sapiens GN=CD81 PE=1 SV=1	18	2	2	2	1	221	23.8	6.71	0	2
Master Protein Candidate	A6YT90	MHC class I antigen (Fragment) OS=Homo sapiens GN=HLA-A PE=3 SV=1	4	1	1	1	1	318	35.9	5.92	0	1
Master Protein Candidate	F4NC04	MHC class I antigen (Fragment) OS=Homo sapiens GN=HLA-B PE=3 SV=1	4	1	1	1	1	337	38.3	6.39	0	1
Master Protein Candidate	G8GBV1	MHC class I antigen (Fragment) OS=Homo sapiens GN=HLA-A PE=3 SV=1	5	1	1	1	1	273	31.7	6.6	0	1
Master Protein Candidate	E9ABX3	MHC class I antigen (Fragment) OS=Homo sapiens GN=HLA-A PE=3 SV=1	5	1	1	1	1	273	31.4	6.09	0	1
Master Protein Candidate	M4VMS3	MHC class I antigen (Fragment) OS=Homo sapiens GN=HLA-A PE=3 SV=1	5	1	1	1	1	273	31.6	6.64	0	1
Master Protein Candidate	A0A024QZN4	Vinculin, isoform CRA_c OS=Homo sapiens GN=VCL PE=4 SV=1	2	1	1	1	1	1066	116.6	6.09	0	1
Master Protein Candidate	P04264	Keratin, type II cytoskeletal 1 OS=Homo sapiens GN=KRT1 PE=1 SV=6	13	8	13	7	1	644	66	8.12	14.11	8
Master Protein Candidate	F5H6W8	L-lactate dehydrogenase A chain OS=Homo sapiens GN=LDHA PE=1 SV=1	10	1	1	1	1	94	10.3	5.41	0	1
Master Protein Candidate	P06865	Beta-hexosaminidase subunit alpha OS=Homo sapiens GN=HEXA PE=1 SV=2	2	1	1	1	1	529	60.7	5.16	0	1
Master Protein Candidate	F6IQX1	MHC class I antigen (Fragment) OS=Homo sapiens GN=HLA-A PE=3 SV=1	4	1	1	1	1	337	38.2	6.14	0	1
Master Protein Candidate	C7E539	MHC class I antigen (Fragment) OS=Homo sapiens GN=HLA-A PE=3 SV=1	5	1	1	1	1	273	31.5	5.67	0	1
Master Protein Candidate	A6XMH5	Beta-2-microglobulin OS=Homo sapiens PE=2 SV=1	24	1	1	1	1	92	10.4	8.02	0	1
Master Protein Candidate	H0YGS3	Microfibrillar-associated protein 5 (Fragment) OS=Homo sapiens GN=MFAP5 PE=4 SV=1	15	1	1	1	1	79	9.4	9.47	0	1
Master Protein Candidate	D7RTU8	MHC class I antigen (Fragment) OS=Homo sapiens GN=HLA-A PE=3 SV=1	5	1	1	1	1	275	31.9	5.67	0	1
Master Protein Candidate	Q53FI4	Biglycan preproprotein variant (Fragment) OS=Homo sapiens PE=2 SV=1	14	4	5	4	1	368	41.6	7.52	3.97	4
Master Protein Candidate	Q4LDE5	Sushi, von Willebrand factor type A, EGF and pentraxin domain-containing protein 1 OS=Homo sapiens GN=SVEP1 PE=1 SV=3	2	4	4	4	1	3571	389.9	5.5	2.58	4
Master Protein Candidate	E9BVB6	MHC class I antigen OS=Homo sapiens GN=HLA-A PE=3 SV=2	4	1	1	1	1	365	41	6.47	0	1
Master Protein Candidate	H7C5L0	Inactive tyrosine-protein kinase 7 (Fragment) OS=Homo sapiens GN=PTK7 PE=1 SV=1	6	1	1	1	1	269	29.8	6.43	0	1
Master Protein Candidate	C5J405	MHC class I antigen OS=Homo sapiens GN=HLA-B PE=3 SV=1	4	1	1	1	1	362	40.3	6.3	0	1
Master Protein Candidate	G0WJE9	MHC class I antigen (Fragment) OS=Homo sapiens GN=HLA-B PE=3 SV=1	5	1	1	1	1	273	31.6	5.53	0	1
Master Protein Candidate	E7EUT5	Glyceraldehyde-3-phosphate dehydrogenase OS=Homo sapiens GN=GAPDH PE=1 SV=1	5	1	1	1	1	260	27.9	6.95	0	1
Master Protein Candidate	N0A0P4	MHC class I antigen (Fragment) OS=Homo sapiens GN=HLA-B PE=3 SV=1	5	1	1	1	1	273	31.6	5.81	0	1
Master Protein Candidate	B2RDW0	cDNA, FLJ96792, highly similar to Homo sapiens calmodulin 2 (phosphorylase kinase, delta) (CALM2), mRNA OS=Homo sapiens PE=2 SV=1	11	1	1	1	1	149	16.8	4.22	0	1
Master Protein Candidate	B1ALD9	Periostin OS=Homo sapiens GN=POSTN PE=4 SV=1	14	6	6	6	1	808	90.1	7.94	4.37	6
Master Protein Candidate	K7ERG3	Tropomyosin alpha-4 chain (Fragment) OS=Homo sapiens GN=TPM4 PE=1 SV=1	12	3	7	3	1	170	19.3	4.79	1.65	3
Master Protein Candidate	G1UK07	MHC class I antigen (Fragment) OS=Homo sapiens GN=HLA-A PE=3 SV=1	5	1	1	1	1	273	31.8	6.54	0	1
Master Protein Candidate	G9MD20	MHC class I antigen (Fragment) OS=Homo sapiens GN=HLA-C PE=3 SV=1	5	1	1	1	1	273	31.7	5.97	0	1
Master Protein Candidate	F6IQ92	MHC class I antigen (Fragment) OS=Homo sapiens GN=HLA-B PE=3 SV=1	5	1	1	1	1	273	31.7	5.97	0	1
Master Protein Candidate	B4DJT9	cDNA FLJ59550, highly similar to Homo sapiens amyloid beta (A4) protein, transcript variant 3, mRNA OS=Homo sapiens PE=2 SV=1	3	1	1	1	1	660	75.1	4.83	0	1
Master Protein Candidate	H0YL18	Beta-2-microglobulin OS=Homo sapiens GN=B2M PE=1 SV=1	18	1	1	1	1	122	14	7.44	0	1
Master Protein Candidate	Q29748	MHC class I HLA-B heavy chain OS=Homo sapiens GN=HLA-B PE=2 SV=1	4	1	1	1	1	362	40.3	6.2	0	1
Master Protein Candidate	F6IQZ1	MHC class I antigen (Fragment) OS=Homo sapiens GN=HLA-A PE=3 SV=1	4	1	1	1	1	337	38.1	6.46	0	1
Master Protein Candidate	H3BT25	Pyruvate kinase PKM (Fragment) OS=Homo sapiens GN=PKM PE=1 SV=1	15	1	1	1	1	151	16.4	7.55	0	1
Master Protein Candidate	A0A024RCB7	Tetraspanin OS=Homo sapiens GN=CD81 PE=3 SV=1	17	2	2	2	1	236	25.8	5.29	0	2
Master Protein Candidate	A0A0A0MRG2	Amyloid beta A4 protein OS=Homo sapiens GN=APP PE=4 SV=1	3	1	1	1	1	660	75.1	4.84	0	1
Master Protein Candidate	B2R5M9	cDNA, FLJ92537, highly similar to Homo sapiens procollagen-lysine, 2-oxoglutarate 5-dioxygenase (lysine hydroxylase, Ehlers-Danlos syndrome type VI) (PLOD), mRNA OS=Homo sapiens PE=2 SV=1	17	9	9	9	1	727	83.5	7.02	6.84	9
Master Protein Candidate	E5RFZ1	Neuroblastoma suppressor of tumorigenicity 1 (Fragment) OS=Homo sapiens GN=NBL1 PE=4 SV=1	4	1	1	1	1	163	17.5	6.34	0	1
Master Protein Candidate	Q16555	Dihydropyrimidinase-related protein 2 OS=Homo sapiens GN=DPYSL2 PE=1 SV=1	12	4	5	4	1	572	62.3	6.38	0	4
Master Protein Candidate	D5H3T4	MHC class I antigen OS=Homo sapiens GN=HLA-A PE=3 SV=1	4	1	1	1	1	365	40.9	6.99	0	1
Master Protein Candidate	A0A0A0MTC7	Laminin subunit alpha-4 OS=Homo sapiens GN=LAMA4 PE=4 SV=1	17	20	30	20	1	1816	201.7	6.29	19.94	20
Master Protein Candidate	Q56G89	Serum albumin OS=Homo sapiens PE=2 SV=1	2	1	1	1	1	609	69	6.2	2.62	1
Master Protein Candidate	C5J3Z8	MHC class I antigen OS=Homo sapiens GN=HLA-B PE=3 SV=1	4	1	1	1	1	362	40.3	6.37	0	1
Master Protein Candidate	Q6F3G8	MHC class I antigen (Fragment) OS=Homo sapiens GN=HLA-B PE=3 SV=1	5	1	1	1	1	273	31.7	6.3	0	1
Master Protein Candidate	F4NC32	MHC class I antigen (Fragment) OS=Homo sapiens GN=HLA-B PE=3 SV=1	4	1	1	1	1	337	38.1	6.3	0	1
Master Protein Candidate	Q9Y240	C-type lectin domain family 11 member A OS=Homo sapiens GN=CLEC11A PE=1 SV=1	19	5	13	5	1	323	35.7	5.16	8.43	5
Master Protein Candidate	C5IWY0	MHC class I antigen OS=Homo sapiens GN=HLA-A PE=3 SV=1	4	1	1	1	1	365	40.8	6.15	0	1
Master Protein Candidate	Q4W6C4	MHC class I antigen (Fragment) OS=Homo sapiens GN=HLA-B PE=3 SV=1	5	1	1	1	1	273	31.6	6.3	0	1
Master Protein Candidate	G3CCE5	MHC class I antigen (Fragment) OS=Homo sapiens GN=HLA-B PE=3 SV=1	5	1	1	1	1	283	32.6	5.82	0	1
Master Protein Candidate	B4DDQ2	cDNA FLJ55187, highly similar to Biglycan OS=Homo sapiens PE=2 SV=1	16	4	5	4	1	334	37.6	7.97	3.97	4
Master Protein Candidate	P07996	Thrombospondin-1 OS=Homo sapiens GN=THBS1 PE=1 SV=2	3	3	12	3	1	1170	129.3	4.94	4.18	3
Master Protein Candidate	F4YTE5	MHC class I antigen (Fragment) OS=Homo sapiens GN=HLA-B PE=3 SV=3	4	1	1	1	1	337	38.3	6.46	0	1
Master Protein Candidate	F4NBQ6	MHC class I antigen (Fragment) OS=Homo sapiens GN=HLA-B PE=3 SV=1	4	1	1	1	1	337	38.1	6.46	0	1
Master Protein Candidate	Q5ND69	MHC class I antigen (Fragment) OS=Homo sapiens GN=HLA-A PE=3 SV=2	5	1	1	1	1	298	34.1	6.14	0	1
Master Protein Candidate	H0YCV9	CD44 antigen (Fragment) OS=Homo sapiens GN=CD44 PE=1 SV=1	9	2	8	2	1	249	27.3	5.27	11.28	2
Master Protein Candidate	F5GWW2	L-lactate dehydrogenase A chain OS=Homo sapiens GN=LDHA PE=4 SV=1	20	1	1	1	1	45	4.9	8.18	0	1
Master Protein Candidate	P02768	Serum albumin OS=Homo sapiens GN=ALB PE=1 SV=2	2	1	1	1	1	609	69.3	6.28	2.62	1
Master Protein Candidate	E1Y7G0	MHC class I antigen (Fragment) OS=Homo sapiens GN=HLA-A PE=3 SV=1	5	1	1	1	1	273	31.6	5.67	0	1
Master Protein Candidate	O78179	HLA-C protein OS=Homo sapiens GN=HLA-C PE=2 SV=1	4	1	1	1	1	366	40.8	6.3	0	1
Master Protein Candidate	P25786	Proteasome subunit alpha type-1 OS=Homo sapiens GN=PSMA1 PE=1 SV=1	10	1	1	1	1	263	29.5	6.61	0	1
Master Protein Candidate	B4E3Q1	cDNA FLJ61580, highly similar to Calsyntenin-1 OS=Homo sapiens PE=2 SV=1	22	13	24	13	1	962	107.7	4.97	10.1	13
Master Protein Candidate	E9PRJ8	Tetraspanin (Fragment) OS=Homo sapiens GN=CD81 PE=1 SV=1	19	2	2	2	1	209	22.5	6.15	0	2
Master Protein Candidate	P55058	Phospholipid transfer protein OS=Homo sapiens GN=PLTP PE=1 SV=1	12	4	4	4	1	493	54.7	7.01	2.44	4
Master Protein Candidate	B3KWA1	Iduronate 2-sulfatase (Hunter syndrome), isoform CRA_e OS=Homo sapiens GN=IDS PE=2 SV=1	4	1	1	1	1	339	38.6	5.16	0	1
Master Protein Candidate	C9JD84	Latent-transforming growth factor beta-binding protein 1 OS=Homo sapiens GN=LTBP1 PE=1 SV=1	7	6	11	6	1	1340	146.9	4.91	0	6
Master Protein Candidate	J7SAX1	HLA-A protein (Fragment) OS=Homo sapiens GN=HLA-A PE=3 SV=1	5	1	1	1	1	273	31.5	6.13	0	1
Master Protein Candidate	D1H0T8	MHC class I antigen (Fragment) OS=Homo sapiens GN=HLA-A PE=3 SV=1	5	1	1	1	1	273	31.5	6.6	0	1
Master Protein Candidate	D3YLL1	MHC class I antigen (Fragment) OS=Homo sapiens GN=HLA-A PE=3 SV=1	5	1	1	1	1	273	31.6	6.58	0	1
Master Protein Candidate	H3BS10	Beta-hexosaminidase OS=Homo sapiens GN=HEXA PE=1 SV=1	2	1	1	1	1	509	58.4	5.25	0	1
Master Protein Candidate	E7BLC9	MHC class I antigen (Fragment) OS=Homo sapiens GN=HLA-B PE=3 SV=1	5	1	1	1	1	273	31.5	5.97	0	1
Master Protein Candidate	B4E0X1	Beta-2-microglobulin OS=Homo sapiens PE=2 SV=1	18	1	1	1	1	122	13.9	7.44	0	1
Master Protein Candidate	G8ZKX2	MHC class I antigen (Fragment) OS=Homo sapiens GN=HLA-A PE=3 SV=1	5	1	1	1	1	273	31.4	5.91	0	1
Master Protein Candidate	H0Y3Z3	Protein disulfide-isomerase (Fragment) OS=Homo sapiens GN=P4HB PE=1 SV=1	8	2	2	2	1	274	31.5	4.63	1.8	2
Master Protein Candidate	J9R4R9	MHC class I antigen (Fragment) OS=Homo sapiens GN=HLA-B PE=3 SV=1	5	1	1	1	1	273	31.6	5.82	0	1
Master Protein Candidate	E0WMT8	MHC class I antigen (Fragment) OS=Homo sapiens GN=HLA-C PE=3 SV=1	5	1	1	1	1	273	31.5	5.82	0	1
Master Protein Candidate	A0A024R8V7	TIMP metallopeptidase inhibitor 2, isoform CRA_b OS=Homo sapiens GN=TIMP2 PE=4 SV=1	37	4	6	4	1	179	20.2	7.17	0	4
Master Protein Candidate	H0YEA7	N-acetylglucosamine-1-phosphotransferase subunit gamma (Fragment) OS=Homo sapiens GN=GNPTG PE=4 SV=4	8	1	1	1	1	184	20.2	9.11	0	1
Master Protein Candidate	H0YN67	Immunoglobulin superfamily-containing leucine-rich repeat protein (Fragment) OS=Homo sapiens GN=ISLR PE=4 SV=1	10	1	1	1	1	147	16.2	5.43	0	1
Master Protein Candidate	Q5MAG5	MHC class I antigen OS=Homo sapiens GN=HLA-A PE=3 SV=1	4	1	1	1	1	365	40.9	6.99	0	1
Master Protein Candidate	A3KFI2	Neuroblastoma suppressor of tumorigenicity 1 (Fragment) OS=Homo sapiens GN=NBL1 PE=4 SV=1	6	1	1	1	1	109	11.8	5.73	0	1
Master Protein Candidate	B4DZ36	cDNA FLJ58441, highly similar to Attractin OS=Homo sapiens PE=2 SV=1	1	1	1	1	1	1156	129.7	6.87	0	1
Master Protein Candidate	A3KFI1	Neuroblastoma suppressor of tumorigenicity 1 (Fragment) OS=Homo sapiens GN=NBL1 PE=4 SV=1	5	1	1	1	1	128	14	6.48	0	1
Master Protein Candidate	F5GXY2	L-lactate dehydrogenase A chain (Fragment) OS=Homo sapiens GN=LDHA PE=1 SV=4	6	1	1	1	1	156	17.2	8.72	0	1
Master Protein Candidate	H9KV75	Alpha-actinin-1 OS=Homo sapiens GN=ACTN1 PE=1 SV=1	11	6	6	1	1	822	94.8	5.69	8.03	6
Master Protein Candidate	H7BZ94	Protein disulfide-isomerase OS=Homo sapiens GN=P4HB PE=1 SV=2	5	2	2	2	1	464	52.5	4.87	1.8	2
Master Protein Candidate	C5J406	MHC class I antigen OS=Homo sapiens GN=HLA-B PE=3 SV=1	4	1	1	1	1	362	40.4	6.46	0	1
Master Protein Candidate	E9RKA6	MHC class I antigen (Fragment) OS=Homo sapiens GN=HLA-B PE=3 SV=1	5	1	1	1	1	273	31.5	5.96	0	1
Master Protein Candidate	Q7Z7G0	Target of Nesh-SH3 OS=Homo sapiens GN=ABI3BP PE=1 SV=1	1	1	1	1	1	1075	118.6	9.44	0	1
Master Protein Candidate	B4DI69	cDNA FLJ59893, highly similar to Dickkopf-related protein 3 OS=Homo sapiens PE=2 SV=1	33	6	26	6	1	322	35.2	4.6	11.44	6
Master Protein Candidate	W8YM39	MHC class I antigen (Fragment) OS=Homo sapiens GN=HLA-A PE=3 SV=1	5	1	1	1	1	273	31.5	6.47	0	1
Master Protein Candidate	F2XI36	MHC class I antigen (Fragment) OS=Homo sapiens GN=HLA-A PE=3 SV=2	5	1	1	1	1	273	31.5	5.96	0	1
Master Protein Candidate	Q31602	HLA class I antigen OS=Homo sapiens GN=HLA-B PE=2 SV=1	4	1	1	1	1	362	40.4	6.47	0	1
Master Protein Candidate	Q53HU9	Complement component 1, r subcomponent variant (Fragment) OS=Homo sapiens PE=2 SV=1	44	19	53	19	1	705	80.2	6.29	26.7	19
Master Protein Candidate	P09871	Complement C1s subcomponent OS=Homo sapiens GN=C1S PE=1 SV=1	35	16	90	15	1	688	76.6	4.96	64.91	16
Master Protein Candidate	Q95J07	MHC Class I antigen OS=Homo sapiens GN=HLA-A PE=3 SV=1	4	1	1	1	1	365	40.9	6.25	0	1
Master Protein Candidate	E9ABI3	MHC class I antigen (Fragment) OS=Homo sapiens GN=HLA-A PE=3 SV=1	5	1	1	1	1	273	31.6	5.54	0	1
Master Protein Candidate	U3KPZ0	Triosephosphate isomerase (Fragment) OS=Homo sapiens GN=TPI1 PE=1 SV=1	13	1	1	1	1	113	12.4	6.16	1.66	1
Master Protein Candidate	Q86X91	Inactive tyrosine-protein kinase 7 OS=Homo sapiens GN=PTK7 PE=2 SV=1	3	1	1	1	1	459	50.4	6.65	0	1
Master Protein Candidate	F4NBY0	MHC class I antigen (Fragment) OS=Homo sapiens GN=HLA-B PE=3 SV=1	4	1	1	1	1	337	38.2	6.62	0	1
Master Protein Candidate	B4E2S7	cDNA FLJ58780, highly similar to Homo sapiens lysosomal-associated membrane protein 2 (LAMP2), transcript variant LAMP2B, mRNA OS=Homo sapiens PE=2 SV=1	3	1	1	1	1	363	39.8	5.67	2.64	1
Master Protein Candidate	A4URH5	MHC class I antigen (Fragment) OS=Homo sapiens GN=HLA-A PE=3 SV=1	5	1	1	1	1	270	31.2	6.99	0	1
Master Protein Candidate	B4DHR1	cDNA FLJ53009, highly similar to Calreticulin OS=Homo sapiens PE=2 SV=1	6	1	1	1	1	212	24.3	5.11	0	1
Master Protein Candidate	B3KS75	cDNA FLJ35704 fis, clone SPLEN2020183, highly similar to Biglycan OS=Homo sapiens PE=2 SV=1	15	4	5	4	1	344	39	7.27	3.97	4
Master Protein Candidate	Q5EPE9	MHC class I antigen (Fragment) OS=Homo sapiens GN=HLA-A PE=3 SV=1	5	1	1	1	1	273	31.7	6.71	0	1
Master Protein Candidate	A4H284	MHC class I antigen OS=Homo sapiens GN=HLA-C PE=3 SV=1	4	1	1	1	1	369	41.2	6.15	0	1
Master Protein Candidate	G0WJF2	MHC class I antigen (Fragment) OS=Homo sapiens GN=HLA-C PE=3 SV=1	5	1	1	1	1	273	31.7	5.97	0	1
Master Protein Candidate	B4DLN6	cDNA FLJ59033, highly similar to Protein disulfide-isomerase (EC 5.3.4.1) OS=Homo sapiens PE=2 SV=1	5	2	2	2	1	451	51.2	4.93	1.8	2
Master Protein Candidate	F4NBY7	MHC class I antigen (Fragment) OS=Homo sapiens GN=HLA-B PE=3 SV=1	4	1	1	1	1	337	38.1	6.8	0	1
Master Protein Candidate	C6K6I4	MHC class I antigen OS=Homo sapiens GN=HLA-B PE=3 SV=1	4	1	1	1	1	362	40.5	6.39	0	1
Master Protein Candidate	Q5T7F0	Neuropilin-1 OS=Homo sapiens GN=NRP1 PE=4 SV=1	6	3	4	3	1	704	79	5.86	0	3
Master Protein Candidate	C5IWX4	MHC class I antigen OS=Homo sapiens GN=HLA-A PE=3 SV=1	4	1	1	1	1	365	40.8	6.54	0	1
Master Protein Candidate	A7MAK2	MHC class I antigen (Fragment) OS=Homo sapiens GN=HLA-A PE=3 SV=1	5	1	1	1	1	273	31.5	5.54	0	1
Master Protein Candidate	B3KRN4	cDNA FLJ34625 fis, clone KIDNE2015244, highly similar to Serine protease HTRA1 (EC 3.4.21.-) OS=Homo sapiens PE=2 SV=1	2	1	1	1	1	447	48.4	10.13	1.96	1
Master Protein Candidate	A8YQG9	MHC class I antigen (Fragment) OS=Homo sapiens GN=HLA-B PE=3 SV=1	5	1	1	1	1	273	31.6	5.97	0	1
Master Protein Candidate	T1WEN4	MHC class I antigen (Fragment) OS=Homo sapiens GN=HLA-B PE=3 SV=1	5	1	1	1	1	273	31.6	6.38	0	1
Master Protein Candidate	B4DVL8	cDNA FLJ50884, highly similar to Beta-hexosaminidase alpha chain (EC 3.2.1.52) OS=Homo sapiens PE=2 SV=1	4	1	1	1	1	301	34.6	4.82	0	1
Master Protein Candidate	Q8NAB7	cDNA FLJ35635 fis, clone SPLEN2011805, highly similar to BONE/CARTILAGE PROTEOGLYCAN I OS=Homo sapiens PE=2 SV=1	16	4	5	4	1	325	36.6	6.79	3.97	4
Master Protein Candidate	Q29911	HLA-B*1513 OS=Homo sapiens GN=HLA-B*1513 PE=2 SV=1	4	1	1	1	1	362	40.4	6.37	0	1
Master Protein Candidate	F6IR55	MHC class I antigen (Fragment) OS=Homo sapiens GN=HLA-A PE=3 SV=1	4	1	1	1	1	337	38.2	6.7	0	1
Master Protein Candidate	D7GNM8	MHC class I antigen OS=Homo sapiens GN=HLA-A PE=3 SV=1	4	1	1	1	1	365	40.9	7.15	0	1
Master Protein Candidate	P09486	SPARC OS=Homo sapiens GN=SPARC PE=1 SV=1	45	12	45	12	1	303	34.6	4.84	55.03	12
Master Protein Candidate	H3BQ34	Pyruvate kinase OS=Homo sapiens GN=PKM PE=1 SV=1	8	1	1	1	1	281	30.7	6.95	0	1
Master Protein Candidate	U5YKF4	MHC class I antigen (Fragment) OS=Homo sapiens GN=HLA-A PE=3 SV=1	4	1	1	1	1	337	38.1	6.14	0	1
Master Protein Candidate	P79556	MHC class I HLA-A (Fragment) OS=Homo sapiens GN=HLA-A PE=3 SV=1	5	1	1	1	1	274	31.7	6.09	0	1
Master Protein Candidate	B3GQS7	Mitochondrial heat shock 60kD protein 1 variant 1 OS=Homo sapiens GN=HSPD1 PE=2 SV=1	3	1	1	1	1	569	60.6	6.04	0	1
Master Protein Candidate	B4DIX1	cDNA FLJ59900, highly similar to Iduronate 2-sulfatase (EC 3.1.6.13) OS=Homo sapiens PE=2 SV=1	8	1	1	1	1	153	17.6	4.92	0	1
Master Protein Candidate	G9K389	YWHAE/FAM22B fusion protein (Fragment) OS=Homo sapiens GN=YWHAE/FAM22B fusion PE=2 SV=1	8	3	5	1	1	384	41.3	4.97	0	3
Master Protein Candidate	F6IQP1	MHC class I antigen (Fragment) OS=Homo sapiens GN=HLA-C PE=3 SV=1	4	1	1	1	1	349	39.2	6.46	0	1
Master Protein Candidate	A4GWZ1	MHC class I antigen (Fragment) OS=Homo sapiens GN=HLA-A PE=3 SV=1	5	1	1	1	1	273	31.5	6.19	0	1
Master Protein Candidate	Q15113	Procollagen C-endopeptidase enhancer 1 OS=Homo sapiens GN=PCOLCE PE=1 SV=2	29	8	21	8	1	449	47.9	7.43	7.45	8
Master Protein Candidate	B2CY74	MHC class I antigen (Fragment) OS=Homo sapiens GN=HLA-A PE=3 SV=1	5	1	1	1	1	273	31.5	5.96	0	1
Master Protein Candidate	H6VRG0	Keratin 1 OS=Homo sapiens GN=KRT1 PE=3 SV=1	13	8	13	7	1	644	65.9	7.8	14.11	8
Master Protein Candidate	Q6PJ76	HEXA protein (Fragment) OS=Homo sapiens GN=HEXA PE=2 SV=1	4	1	1	1	1	309	35.4	5.01	0	1
Master Protein Candidate	C9JPC3	Peptidyl-prolyl cis-trans isomerase (Fragment) OS=Homo sapiens GN=FKBP10 PE=1 SV=1	15	1	1	1	1	81	8.9	8.19	1.83	1
Master Protein Candidate	C5IWY3	MHC class I antigen OS=Homo sapiens GN=HLA-A PE=3 SV=1	4	1	1	1	1	365	40.9	6.47	0	1
Master Protein Candidate	A7XZE4	Beta tropomyosin isoform OS=Homo sapiens GN=TPM2b PE=2 SV=1	7	3	7	3	1	284	33	4.69	1.65	3
Master Protein Candidate	C5IWY9	MHC class I antigen OS=Homo sapiens GN=HLA-A PE=3 SV=1	4	1	1	1	1	365	40.9	6.3	0	1
Master Protein Candidate	I6M4H5	MHC class I antigen (Fragment) OS=Homo sapiens GN=HLA PE=3 SV=1	5	1	1	1	1	273	31.5	5.91	0	1
Master Protein Candidate	B4DUA5	cDNA FLJ59430, highly similar to Protein disulfide-isomerase (EC 5.3.4.1) OS=Homo sapiens PE=2 SV=1	5	2	2	2	1	452	51.2	4.88	1.8	2
Master Protein Candidate	P61769	Beta-2-microglobulin OS=Homo sapiens GN=B2M PE=1 SV=1	18	1	1	1	1	119	13.7	6.52	0	1
Master Protein Candidate	C5MK53	MHC Class I antigen OS=Homo sapiens GN=HLA-B PE=3 SV=1	4	1	1	1	1	362	40.5	6.46	0	1
Master Protein Candidate	A0A024QZ34	Microfibrillar-associated protein 4, isoform CRA_a OS=Homo sapiens GN=MFAP4 PE=4 SV=1	28	3	4	3	1	279	31.1	5.66	0	3
Master Protein Candidate	A0A024RAB6	Heparan sulfate proteoglycan 2 (Perlecan), isoform CRA_b OS=Homo sapiens GN=HSPG2 PE=4 SV=1	0	1	1	1	1	4346	463.7	6.51	0	1
Master Protein Candidate	H0YMD0	Annexin (Fragment) OS=Homo sapiens GN=ANXA2 PE=1 SV=1	11	2	2	2	1	227	25.3	5.97	2.91	2
Master Protein Candidate	J7FTC9	MHC class I antigen (Fragment) OS=Homo sapiens GN=HLA-B PE=3 SV=1	4	1	1	1	1	348	39	6.62	0	1
Master Protein Candidate	Q53G71	Calreticulin variant (Fragment) OS=Homo sapiens PE=2 SV=1	3	1	1	1	1	406	46.9	4.45	0	1
Master Protein Candidate	A8K1M2	cDNA FLJ75174, highly similar to Homo sapiens calmodulin 1 (phosphorylase kinase, delta), mRNA OS=Homo sapiens PE=2 SV=1	11	1	1	1	1	150	16.9	4.18	0	1
Master Protein Candidate	F5GZQ4	L-lactate dehydrogenase A chain (Fragment) OS=Homo sapiens GN=LDHA PE=1 SV=1	13	1	1	1	1	72	7.9	4.65	0	1
Master Protein Candidate	Q5JWQ4	Neuropilin-1 OS=Homo sapiens GN=NRP1 PE=4 SV=2	7	3	4	3	1	597	67.2	6.16	0	3
Master Protein Candidate	F4ZZU5	MHC class I antigen (Fragment) OS=Homo sapiens GN=HLA-B PE=3 SV=1	5	1	1	1	1	273	31.7	6.29	0	1
Master Protein Candidate	P55083	Microfibril-associated glycoprotein 4 OS=Homo sapiens GN=MFAP4 PE=1 SV=2	31	3	4	3	1	255	28.6	5.63	0	3
Master Protein Candidate	F4NC02	MHC class I antigen (Fragment) OS=Homo sapiens GN=HLA-B PE=3 SV=1	4	1	1	1	1	337	38.4	6.7	0	1
Master Protein Candidate	U6BMC2	MHC class I antigen (Fragment) OS=Homo sapiens GN=HLA-B PE=3 SV=1	4	1	1	1	1	337	38	6.46	0	1
Master Protein Candidate	D6RBE9	Annexin OS=Homo sapiens GN=ANXA5 PE=1 SV=1	4	1	1	1	1	220	24.7	4.89	0	1
Master Protein Candidate	Q1XG71	MHC class I antigen (Fragment) OS=Homo sapiens GN=HLA-B PE=3 SV=1	5	1	1	1	1	273	31.6	5.94	0	1
Master Protein Candidate	Q9H2E1	Neuropilin 1, isoform CRA_d OS=Homo sapiens GN=NRP1 PE=2 SV=1	6	3	4	3	1	704	79	5.86	0	3
Master Protein Candidate	Q6F3E2	MHC class I antigen (Fragment) OS=Homo sapiens GN=HLA-A PE=3 SV=1	5	1	1	1	1	273	31.5	6.19	0	1
Master Protein Candidate	B4DNL5	Protein disulfide-isomerase OS=Homo sapiens PE=2 SV=1	5	2	2	2	1	492	55.3	4.79	1.8	2
Master Protein Candidate	I6S4P2	MHC class I antigen (Fragment) OS=Homo sapiens GN=HLA-A PE=3 SV=1	5	1	1	1	1	273	31.4	6.29	0	1
Master Protein Candidate	E0WMV9	MHC class I antigen (Fragment) OS=Homo sapiens GN=HLA-B PE=3 SV=1	5	1	1	1	1	273	31.4	6.09	0	1
Master Protein Candidate	Q6IVJ6	MHC class I antigen precusor (Fragment) OS=Homo sapiens GN=HLA-A PE=3 SV=1	5	1	1	1	1	299	34.3	5.8	0	1
Master Protein Candidate	D9IDV1	MHC class I antigen (Fragment) OS=Homo sapiens GN=HLA-A PE=3 SV=1	5	1	1	1	1	273	31.4	6.54	0	1
Master Protein Candidate	F6IQZ9	MHC class I antigen (Fragment) OS=Homo sapiens GN=HLA-A PE=3 SV=1	4	1	1	1	1	337	37.9	6.33	0	1
Master Protein Candidate	F6IQV0	MHC class I antigen (Fragment) OS=Homo sapiens GN=HLA-A PE=3 SV=1	4	1	1	1	1	337	38.1	7.37	0	1
Master Protein Candidate	Q0PMJ8	MHC class I antigen (Fragment) OS=Homo sapiens GN=HLA-A PE=3 SV=1	5	1	1	1	1	273	31.5	6.09	0	1
Master Protein Candidate	Q2TSD0	Glyceraldehyde-3-phosphate dehydrogenase OS=Homo sapiens PE=2 SV=1	4	1	1	1	1	335	36	8.46	0	1
Master Protein Candidate	M1VE83	Tyrosine-protein kinase receptor OS=Homo sapiens GN=SDC4-ROS1_S4;R34 PE=2 SV=1	2	1	2	1	1	643	71.6	4.81	2.07	1
Master Protein Candidate	Q05DJ8	HTRA1 protein (Fragment) OS=Homo sapiens GN=HTRA1 PE=2 SV=1	2	1	1	1	1	445	48	9.79	1.96	1
Master Protein Candidate	H0YL90	Immunoglobulin superfamily-containing leucine-rich repeat protein (Fragment) OS=Homo sapiens GN=ISLR PE=4 SV=1	8	1	1	1	1	183	20.3	5.9	0	1
Master Protein Candidate	Q9BVJ8	HEXA protein (Fragment) OS=Homo sapiens GN=HEXA PE=2 SV=2	3	1	1	1	1	409	47.1	5	0	1
Master Protein Candidate	I4ENP1	MHC class I antigen OS=Homo sapiens GN=HLA-B PE=3 SV=1	4	1	1	1	1	362	40.4	6.1	0	1
Master Protein Candidate	Q29642	MHC class I histocompatibility antigen (Fragment) OS=Homo sapiens GN=HLA-B PE=2 SV=1	5	1	1	1	1	273	31.7	6.29	0	1
Master Protein Candidate	H6VRF8	Keratin 1 OS=Homo sapiens GN=KRT1 PE=3 SV=1	13	8	13	7	1	644	66	8.12	14.11	8
Master Protein Candidate	B4DUI5	Triosephosphate isomerase OS=Homo sapiens PE=2 SV=1	7	1	1	1	1	213	22.9	6.92	1.66	1
Master Protein Candidate	A7WPI9	MHC class I antigen (Fragment) OS=Homo sapiens GN=HLA-A PE=3 SV=1	5	1	1	1	1	273	31.7	6.71	0	1
Master Protein Candidate	Q708C4	MHC class I antigen OS=Homo sapiens GN=HLA-A PE=3 SV=1	4	1	1	1	1	365	40.7	6.47	0	1
Master Protein Candidate	U6BR47	MHC class I antigen (Fragment) OS=Homo sapiens GN=HLA-B PE=3 SV=1	4	1	1	1	1	337	38.3	6.54	0	1
Master Protein Candidate	Q5H9A7	Metalloproteinase inhibitor 1 OS=Homo sapiens GN=TIMP1 PE=1 SV=1	65	6	49	6	1	143	16	8.07	29.64	6
Master Protein Candidate	P63104	14-3-3 protein zeta/delta OS=Homo sapiens GN=YWHAZ PE=1 SV=1	20	4	6	2	1	245	27.7	4.79	1.83	4
Master Protein Candidate	A8K309	cDNA FLJ76654, highly similar to Homo sapiens CD44 antigen (homing function and Indian blood group system) (CD44), transcript variant 4, mRNA OS=Homo sapiens PE=2 SV=1	6	2	8	2	1	361	39.4	5.41	11.28	2
Master Protein Candidate	A0A0A0MT20	EMILIN-1 (Fragment) OS=Homo sapiens GN=EMILIN1 PE=4 SV=1	10	2	2	2	1	347	35.9	4.83	0	2
Master Protein Candidate	P01033	Metalloproteinase inhibitor 1 OS=Homo sapiens GN=TIMP1 PE=1 SV=1	45	6	49	6	1	207	23.2	8.1	29.64	6
Master Protein Candidate	E9ABX6	MHC class I antigen (Fragment) OS=Homo sapiens GN=HLA-B PE=3 SV=1	5	1	1	1	1	273	31.6	6.13	0	1
Master Protein Candidate	Q9TPW6	MHC class I antigen OS=Homo sapiens GN=HLA-B PE=2 SV=1	4	1	1	1	1	362	40.5	6.46	0	1
Master Protein Candidate	A0A076V5S4	MHC class I antigen (Fragment) OS=Homo sapiens GN=HLA-A PE=3 SV=1	5	1	1	1	1	273	31.6	6.67	0	1
Master Protein Candidate	B7Z4F6	cDNA FLJ54912, highly similar to 60 kDa heat shock protein, mitochondrial OS=Homo sapiens PE=2 SV=1	3	1	1	1	1	550	58.5	6.02	0	1
Master Protein Candidate	P07942	Laminin subunit beta-1 OS=Homo sapiens GN=LAMB1 PE=1 SV=2	15	17	40	17	1	1786	197.9	4.94	8.27	17
Master Protein Candidate	Q5TCU3	Tropomyosin beta chain OS=Homo sapiens GN=TPM2 PE=1 SV=1	7	3	7	3	1	284	32.8	4.68	1.65	3
Master Protein Candidate	Q53G99	Beta actin variant (Fragment) OS=Homo sapiens PE=2 SV=1	29	6	12	6	1	375	41.7	5.59	8.23	6
Master Protein Candidate	A0A075B6H2	Sushi, von Willebrand factor type A, EGF and pentraxin domain-containing protein 1 OS=Homo sapiens GN=SVEP1 PE=4 SV=1	2	4	4	4	1	3548	387.3	5.49	2.58	4
Master Protein Candidate	Q59GA0	Thy-1 cell surface antigen variant (Fragment) OS=Homo sapiens PE=2 SV=1	20	2	2	2	1	145	15.9	9	0	2
Master Protein Candidate	P21810	Biglycan OS=Homo sapiens GN=BGN PE=1 SV=2	14	4	5	4	1	368	41.6	7.52	3.97	4
Master Protein Candidate	B4DVY2	cDNA FLJ54184, highly similar to Tropomyosin alpha-4 chain OS=Homo sapiens PE=2 SV=1	9	3	7	3	1	229	26.2	4.67	1.65	3
Master Protein Candidate	I3L4M2	Protein disulfide-isomerase (Fragment) OS=Homo sapiens GN=P4HB PE=1 SV=1	20	2	2	2	1	117	13.5	5.54	1.8	2
Master Protein Candidate	B7Z5E7	cDNA FLJ51046, highly similar to 60 kDa heat shock protein, mitochondrial OS=Homo sapiens PE=2 SV=1	3	1	1	1	1	517	55	5.6	0	1
Master Protein Candidate	F4NBX8	MHC class I antigen (Fragment) OS=Homo sapiens GN=HLA-B PE=3 SV=1	4	1	1	1	1	337	38.1	7.24	0	1
Master Protein Candidate	O00462	Beta-mannosidase OS=Homo sapiens GN=MANBA PE=1 SV=3	3	2	2	2	1	879	100.8	5.52	0	2
Master Protein Candidate	F5H8J2	Uncharacterized protein OS=Homo sapiens GN=P4HB PE=1 SV=1	5	2	2	2	1	451	51.1	4.93	1.8	2
Master Protein Candidate	D6CIC0	MHC class I antigen (Fragment) OS=Homo sapiens GN=HLA-A PE=3 SV=1	5	1	1	1	1	298	34	6.05	0	1
Master Protein Candidate	B1PT16	MHC class I antigen (Fragment) OS=Homo sapiens GN=HLA-A PE=3 SV=1	5	1	1	1	1	298	34.2	6.14	0	1
Master Protein Candidate	E9PFW2	Beta-mannosidase OS=Homo sapiens GN=MANBA PE=4 SV=1	4	2	2	2	1	822	94.4	5.31	0	2
Master Protein Candidate	B4DM00	cDNA FLJ54367, highly similar to Amyloid beta A4 protein (APP) (ABPP)(Alzheimer disease amyloid protein homolog) OS=Homo sapiens PE=2 SV=1	3	1	1	1	1	528	60	6.09	0	1
Master Protein Candidate	A2VDJ4	GNPTG protein (Fragment) OS=Homo sapiens GN=GNPTG PE=2 SV=1	5	1	1	1	1	292	32.9	6.79	0	1
Master Protein Candidate	K7ELI6	Peptidyl-prolyl cis-trans isomerase (Fragment) OS=Homo sapiens GN=FKBP10 PE=1 SV=1	7	1	1	1	1	171	18.9	8.32	1.83	1
Master Protein Candidate	Q5UGI6	Serine/cysteine proteinase inhibitor clade G member 1 splice variant 2 (Fragment) OS=Homo sapiens GN=SERPING1 PE=2 SV=1	36	11	36	11	1	333	37.3	8	17.85	11
Master Protein Candidate	B1PZN8	MHC class I antigen OS=Homo sapiens GN=HLA-B PE=3 SV=1	4	1	1	1	1	362	40.4	6.46	0	1
Master Protein Candidate	B2DFX1	MHC class I antigen (Fragment) OS=Homo sapiens GN=HLA-B PE=3 SV=1	5	1	1	1	1	273	31.6	6.13	0	1
Master Protein Candidate	F5GYX3	Semaphorin-7A OS=Homo sapiens GN=SEMA7A PE=4 SV=1	3	1	1	1	1	501	57	6.76	0	1
Master Protein Candidate	C9IZQ5	Protein CutA OS=Homo sapiens GN=CUTA PE=4 SV=1	12	1	1	1	1	155	16	8.38	0	1
Master Protein Candidate	B4DJI1	L-lactate dehydrogenase OS=Homo sapiens PE=2 SV=1	3	1	1	1	1	305	33.6	8.46	0	1
Master Protein Candidate	E7BBA2	MHC class I antigen (Fragment) OS=Homo sapiens GN=HLA-B PE=3 SV=1	5	1	1	1	1	273	31.4	5.96	0	1
Master Protein Candidate	B4DN59	cDNA FLJ52702, highly similar to Homo sapiens CD44 antigen (homing function and Indian blood group system) (CD44), transcript variant 4, mRNA OS=Homo sapiens PE=2 SV=1	7	2	8	2	1	329	36	5.9	11.28	2
